# Supplementary material for: Di-μ2-chlorido-bis­[chlorido(η6-hexa­methyl­benzene)ruthenium(II)]
Source: Acta Crystallogr Sect E Struct Rep Online. 2009 Oct 17;65(Pt 11):m1369. doi: 10.1107/S1600536809041154 (PMC2971002; doi:10.1107/S1600536809041154)
Supplement: Supplementary file 1 [file e-65-m1369-sup1.cif]

##############################################################################
###                                                                        ###
###        Electronic paper (Acta Crystallographica Section E)             ###
###                                                                        ###
##############################################################################
#                                                                            #
# This CIF contains the data in a paper accepted for publication in Acta     #
# Crystallographica Section E. It conforms to the requirements of Notes      #
# for Authors for Section E, and has been peer reviewed under the auspices   #
# of the IUCr Commission on Journals.                                        #
#                                                                            #
# Full details of the Crystallographic Information File format               #
# are given in the paper "The Crystallographic Information File (CIF):       #
# a New Standard Archive File for Crystallography" by S. R. Hall, F. H.      #
# Allen and I. D. Brown [Acta Cryst. (1991), A47, 655-685].                  #
#                                                                            #
# The current version of the core CIF dictionary is obtainable from          #
# ftp://ftp.iucr.org/pub/cif_core.dic. The current version number is 2.4.    #
#                                                                            #
# Software is freely available for graphical display of the structure(s) in  #
# this CIF.  For information consult the CIF home page http://www.iucr.org/  #
# cif/home.html                                                              #
#                                                                            #
# This file may be used for bona fide research purposes within the           #
# scientific community so long as proper attribution is given to the journal # 
# article from which it was obtained.                                        #
#                                                                            #
##############################################################################
                                             
data_I
_audit_creation_method     SHELXL-97
_chemical_name_systematic
;
Di-\m~2~-chlorido-bis[chlorido(\h^6^-hexamethylbenzene)ruthenium(II)]
;
_chemical_name_common     ?
_chemical_formula_moiety     'C24 H36 Cl4 Ru2'
_chemical_formula_sum     'C24 H36 Cl4 Ru2'
_chemical_formula_iupac     '[Ru2 Cl4 (C12 H18)2]'
_chemical_formula_weight     668.47
_chemical_melting_point     ?
_symmetry_cell_setting     monoclinic
_symmetry_space_group_name_H-M     'P 21/n'
_symmetry_space_group_name_Hall     '-P 2yn'
loop_
    _symmetry_equiv_pos_as_xyz
    'x, y, z'
    '-x+1/2, y+1/2, -z+1/2'
    '-x, -y, -z'
    'x-1/2, -y-1/2, z-1/2'
_cell_length_a     8.9122(15)
_cell_length_b     8.5192(15)
_cell_length_c     16.642(3)
_cell_angle_alpha     90.00
_cell_angle_beta     97.084(3)
_cell_angle_gamma     90.00
_cell_volume     1253.9(4)
_cell_formula_units_Z     2
_cell_measurement_reflns_used     4016
_cell_measurement_theta_min     2.47
_cell_measurement_theta_max     25.32
_cell_measurement_temperature     298(2)
_exptl_crystal_description     Prism
_exptl_crystal_colour     Red
_exptl_crystal_size_max     0.23
_exptl_crystal_size_mid     0.09
_exptl_crystal_size_min     0.05
_exptl_crystal_density_diffrn     1.771
_exptl_crystal_density_meas     .
_exptl_crystal_density_method     'not measured'
_exptl_crystal_F_000     672
_exptl_absorpt_coefficient_mu     1.641
_exptl_absorpt_correction_type     multi-scan
_exptl_absorpt_process_details     '(SADABS; Bruker, 1999)'
_exptl_absorpt_correction_T_min     0.7795
_exptl_absorpt_correction_T_max     0.9236
_exptl_special_details
;
;
_diffrn_ambient_temperature     298(2)
_diffrn_radiation_type     MoK\a
_diffrn_radiation_wavelength     0.71073
_diffrn_radiation_source     'fine-focus sealed tube'
_diffrn_radiation_monochromator     graphite
_diffrn_measurement_device_type     'Bruker SMART APEX CCD area-detector'
_diffrn_measurement_method     \w
_diffrn_detector_area_resol_mean     0.83
_diffrn_reflns_number     10027
_diffrn_reflns_av_R_equivalents     0.0647
_diffrn_reflns_av_sigmaI/netI     0.0604
_diffrn_reflns_theta_min     2.47
_diffrn_reflns_theta_max     25.36
_diffrn_reflns_theta_full     25.36
_diffrn_measured_fraction_theta_max     0.998
_diffrn_measured_fraction_theta_full     0.998
_diffrn_reflns_limit_h_min     -10
_diffrn_reflns_limit_h_max     10
_diffrn_reflns_limit_k_min     -10
_diffrn_reflns_limit_k_max     10
_diffrn_reflns_limit_l_min     -20
_diffrn_reflns_limit_l_max     19
_diffrn_standards_number     .
_diffrn_standards_interval_count     .
_diffrn_standards_interval_time     ?
_diffrn_standards_decay_%     .
_refine_special_details
;
Refinement of <i>F</i>^2^ against ALL reflections. The weighted <i>R</i>-factor
<i>wR</i> and goodness of fit <i>S</i> are based on <i>F</i>^2^, conventional
<i>R</i>-factors <i>R</i> are based on <i>F</i>, with <i>F</i> set to zero for
negative <i>F</i>^2^. The threshold expression of <i>F</i>^2^ >
\s(<i>F</i>^2^) is used only for calculating <i>R</i>-factors(gt) <i>etc</i>.
and is not relevant to the choice of reflections for refinement.
<i>R</i>-factors based on <i>F</i>^2^ are statistically about twice as large
as those based on <i>F</i>, and <i>R</i>- factors based on ALL data will be
even larger.
;
_reflns_number_total     2297
_reflns_number_gt     1795
_reflns_threshold_expression     I>2\s(I)
_refine_ls_structure_factor_coef     Fsqd
_refine_ls_matrix_type     full
_refine_ls_R_factor_all     0.0468
_refine_ls_R_factor_gt     0.0331
_refine_ls_wR_factor_gt     0.0600
_refine_ls_wR_factor_ref     0.0633
_refine_ls_goodness_of_fit_ref     0.901
_refine_ls_restrained_S_all     0.901
_refine_ls_number_reflns     2297
_refine_ls_number_parameters     142
_refine_ls_number_restraints     0
_refine_ls_hydrogen_treatment     constr
_refine_ls_weighting_scheme     calc
_refine_ls_weighting_details
                 'calc w=1/[\s^2^(Fo^2^)+(0.0193P)^2^] where P=(Fo^2^+2Fc^2^)/3'
_atom_sites_solution_hydrogens     geom
_atom_sites_solution_primary     direct
_atom_sites_solution_secondary     difmap
_refine_ls_shift/su_max     0.001
_refine_ls_shift/su_mean     0.000
_refine_diff_density_max     0.483
_refine_diff_density_min     -0.375
_refine_ls_extinction_method     none
_refine_ls_extinction_coef     ?
loop_
    _atom_type_symbol
    _atom_type_description
    _atom_type_scat_dispersion_real
    _atom_type_scat_dispersion_imag
    _atom_type_scat_source
    'C' 'C' 0.0033 0.0016
                         'International Tables Vol C Tables 4.2.6.8 and 6.1.1.4'
    'H' 'H' 0.0000 0.0000
                         'International Tables Vol C Tables 4.2.6.8 and 6.1.1.4'
    'Cl' 'Cl' 0.1484 0.1585
                         'International Tables Vol C Tables 4.2.6.8 and 6.1.1.4'
    'Ru' 'Ru' -1.2594 0.8363
                         'International Tables Vol C Tables 4.2.6.8 and 6.1.1.4'
_computing_data_collection     'SMART (Bruker, 1999)'
_computing_cell_refinement     'SAINT (Bruker, 1999)'
_computing_data_reduction     'SAINT (Bruker, 1999)'
_computing_structure_solution     'SHELXTL (Sheldrick, 2008)'
_computing_structure_refinement     'SHELXTL (Sheldrick, 2008)'
_computing_molecular_graphics     'SHELXTL (Sheldrick, 2008)'
_computing_publication_material     'SHELXTL (Sheldrick, 2008)'
loop_
    _atom_site_type_symbol
    _atom_site_label
    _atom_site_fract_x
    _atom_site_fract_y
    _atom_site_fract_z
    _atom_site_U_iso_or_equiv
    _atom_site_adp_type
    _atom_site_calc_flag
    _atom_site_refinement_flags
    _atom_site_occupancy
    _atom_site_disorder_assembly
    _atom_site_disorder_group
    Ru Ru1 0.37378(4) 0.37262(4) 0.55348(2) 0.02300(11) Uani d . 1 . .
    Cl Cl1 0.24729(13) 0.30866(15) 0.42186(7) 0.0382(3) Uani d . 1 . .
    Cl Cl2 0.61218(11) 0.35592(12) 0.49415(6) 0.0297(3) Uani d . 1 . .
    C C1 0.4006(5) 0.4464(5) 0.6809(2) 0.0316(11) Uani d . 1 . .
    C C2 0.2421(5) 0.4425(5) 0.6495(2) 0.0293(10) Uani d . 1 . .
    C C3 0.1792(5) 0.3056(5) 0.6121(2) 0.0281(10) Uani d . 1 . .
    C C4 0.2721(5) 0.1702(5) 0.6053(3) 0.0312(11) Uani d . 1 . .
    C C5 0.4287(5) 0.1741(5) 0.6343(3) 0.0341(11) Uani d . 1 . .
    C C6 0.4913(5) 0.3142(6) 0.6727(2) 0.0325(11) Uani d . 1 . .
    C C7 0.4686(6) 0.5943(6) 0.7198(3) 0.0524(15) Uani d . 1 . .
    H H7A 0.3892 0.6661 0.7287 0.063 Uiso calc R 1 . .
    H H7B 0.5335 0.6420 0.6849 0.063 Uiso calc R 1 . .
    H H7C 0.5263 0.5688 0.7707 0.063 Uiso calc R 1 . .
    C C8 0.1465(5) 0.5866(5) 0.6552(3) 0.0458(13) Uani d . 1 . .
    H H8A 0.1976 0.6762 0.6365 0.055 Uiso calc R 1 . .
    H H8B 0.1297 0.6027 0.7105 0.055 Uiso calc R 1 . .
    H H8C 0.0512 0.5729 0.6222 0.055 Uiso calc R 1 . .
    C C9 0.0143(5) 0.2997(6) 0.5765(3) 0.0451(13) Uani d . 1 . .
    H H9A -0.0293 0.4025 0.5784 0.054 Uiso calc R 1 . .
    H H9B -0.0391 0.2280 0.6073 0.054 Uiso calc R 1 . .
    H H9C 0.0068 0.2649 0.5213 0.054 Uiso calc R 1 . .
    C C10 0.2020(6) 0.0244(5) 0.5645(3) 0.0504(14) Uani d . 1 . .
    H H10A 0.2759 -0.0580 0.5677 0.060 Uiso calc R 1 . .
    H H10B 0.1680 0.0470 0.5087 0.060 Uiso calc R 1 . .
    H H10C 0.1177 -0.0082 0.5911 0.060 Uiso calc R 1 . .
    C C11 0.5297(6) 0.0355(6) 0.6247(3) 0.0563(15) Uani d . 1 . .
    H H11A 0.5450 -0.0223 0.6745 0.068 Uiso calc R 1 . .
    H H11B 0.6254 0.0718 0.6110 0.068 Uiso calc R 1 . .
    H H11C 0.4832 -0.0313 0.5823 0.068 Uiso calc R 1 . .
    C C12 0.6585(5) 0.3210(6) 0.7036(3) 0.0537(15) Uani d . 1 . .
    H H12A 0.6984 0.4212 0.6905 0.064 Uiso calc R 1 . .
    H H12B 0.7106 0.2392 0.6786 0.064 Uiso calc R 1 . .
    H H12C 0.6722 0.3069 0.7613 0.064 Uiso calc R 1 . .
loop_
    _atom_site_aniso_label
    _atom_site_aniso_U_11
    _atom_site_aniso_U_22
    _atom_site_aniso_U_33
    _atom_site_aniso_U_12
    _atom_site_aniso_U_13
    _atom_site_aniso_U_23
    Ru1 0.02306(18) 0.02546(19) 0.02091(18) 0.00141(17) 0.00441(13) 0.00103(17)
    Cl1 0.0363(7) 0.0503(8) 0.0268(6) -0.0021(6) -0.0011(5) -0.0047(5)
    Cl2 0.0296(6) 0.0288(6) 0.0324(6) 0.0053(5) 0.0104(5) 0.0030(5)
    C1 0.036(3) 0.042(3) 0.018(2) -0.008(2) 0.008(2) -0.002(2)
    C2 0.033(3) 0.035(3) 0.022(2) 0.007(2) 0.012(2) 0.004(2)
    C3 0.027(2) 0.036(3) 0.023(2) 0.000(2) 0.0078(19) 0.007(2)
    C4 0.038(3) 0.029(3) 0.028(2) -0.003(2) 0.009(2) 0.006(2)
    C5 0.040(3) 0.034(3) 0.030(3) 0.004(2) 0.011(2) 0.010(2)
    C6 0.032(3) 0.048(3) 0.018(2) 0.003(2) 0.005(2) 0.011(2)
    C7 0.055(3) 0.064(4) 0.040(3) -0.014(3) 0.013(3) -0.017(3)
    C8 0.055(3) 0.040(3) 0.045(3) 0.015(3) 0.018(3) -0.006(2)
    C9 0.028(3) 0.061(3) 0.047(3) -0.005(3) 0.004(2) 0.004(3)
    C10 0.055(3) 0.035(3) 0.062(4) -0.005(3) 0.010(3) -0.003(3)
    C11 0.061(4) 0.048(3) 0.061(4) 0.018(3) 0.012(3) 0.010(3)
    C12 0.036(3) 0.081(4) 0.042(3) 0.004(3) -0.003(2) 0.014(3)
_geom_special_details
;
All e.s.d.'s (except the e.s.d. in the dihedral angle between two l.s. planes)
are estimated using the full covariance matrix. The cell e.s.d.'s are taken
into account individually in the estimation of e.s.d.'s in distances, angles
and torsion angles; correlations between e.s.d.'s in cell parameters are only
used when they are defined by crystal symmetry. An approximate (isotropic)
treatment of cell e.s.d.'s is used for estimating e.s.d.'s involving l.s.
planes.
;
loop_
    _geom_bond_atom_site_label_1
    _geom_bond_atom_site_label_2
    _geom_bond_site_symmetry_2
    _geom_bond_distance
    _geom_bond_publ_flag
    Ru1 C3 . 2.168(4) n
    Ru1 C4 . 2.175(4) n
    Ru1 C5 . 2.179(4) n
    Ru1 C2 . 2.179(4) n
    Ru1 C6 . 2.184(4) n
    Ru1 C1 . 2.196(4) n
    Ru1 Cl1 . 2.3993(12) n
    Ru1 Cl2 3_666 2.4528(11) n
    Ru1 Cl2 . 2.4549(11) n
    Cl2 Ru1 3_666 2.4528(11) ?
    C1 C6 . 1.403(6) ?
    C1 C2 . 1.445(6) ?
    C1 C7 . 1.509(6) ?
    C2 C3 . 1.406(6) ?
    C2 C8 . 1.504(5) ?
    C3 C4 . 1.432(6) ?
    C3 C9 . 1.516(6) ?
    C4 C5 . 1.420(6) ?
    C4 C10 . 1.513(6) ?
    C5 C6 . 1.435(6) ?
    C5 C11 . 1.505(6) ?
    C6 C12 . 1.516(6) ?
    C7 H7A . 0.9600 ?
    C7 H7B . 0.9600 ?
    C7 H7C . 0.9600 ?
    C8 H8A . 0.9600 ?
    C8 H8B . 0.9600 ?
    C8 H8C . 0.9600 ?
    C9 H9A . 0.9600 ?
    C9 H9B . 0.9600 ?
    C9 H9C . 0.9600 ?
    C10 H10A . 0.9600 ?
    C10 H10B . 0.9600 ?
    C10 H10C . 0.9600 ?
    C11 H11A . 0.9600 ?
    C11 H11B . 0.9600 ?
    C11 H11C . 0.9600 ?
    C12 H12A . 0.9600 ?
    C12 H12B . 0.9600 ?
    C12 H12C . 0.9600 ?
loop_
    _geom_angle_atom_site_label_1
    _geom_angle_atom_site_label_2
    _geom_angle_atom_site_label_3
    _geom_angle_site_symmetry_1
    _geom_angle_site_symmetry_3
    _geom_angle
    _geom_angle_publ_flag
    C3 Ru1 C4 . . 38.51(15) ?
    C3 Ru1 C5 . . 69.46(16) ?
    C4 Ru1 C5 . . 38.06(15) ?
    C3 Ru1 C2 . . 37.75(15) ?
    C4 Ru1 C2 . . 68.75(16) ?
    C5 Ru1 C2 . . 81.93(16) ?
    C3 Ru1 C6 . . 81.49(16) ?
    C4 Ru1 C6 . . 68.64(16) ?
    C5 Ru1 C6 . . 38.39(16) ?
    C2 Ru1 C6 . . 68.72(16) ?
    C3 Ru1 C1 . . 68.85(16) ?
    C4 Ru1 C1 . . 81.11(16) ?
    C5 Ru1 C1 . . 68.71(17) ?
    C2 Ru1 C1 . . 38.56(16) ?
    C6 Ru1 C1 . . 37.35(16) ?
    C3 Ru1 Cl1 . . 92.23(12) ?
    C4 Ru1 Cl1 . . 90.57(12) ?
    C5 Ru1 Cl1 . . 115.57(13) ?
    C2 Ru1 Cl1 . . 119.79(12) ?
    C6 Ru1 Cl1 . . 153.69(13) ?
    C1 Ru1 Cl1 . . 158.35(12) ?
    C3 Ru1 Cl2 . 3_666 117.98(12) ?
    C4 Ru1 Cl2 . 3_666 156.34(12) ?
    C5 Ru1 Cl2 . 3_666 156.20(13) ?
    C2 Ru1 Cl2 . 3_666 91.89(12) ?
    C6 Ru1 Cl2 . 3_666 118.07(13) ?
    C1 Ru1 Cl2 . 3_666 92.19(12) ?
    Cl1 Ru1 Cl2 . 3_666 87.48(4) n
    C3 Ru1 Cl2 . . 160.99(12) ?
    C4 Ru1 Cl2 . . 122.48(12) ?
    C5 Ru1 Cl2 . . 93.65(12) ?
    C2 Ru1 Cl2 . . 151.86(12) ?
    C6 Ru1 Cl2 . . 90.59(12) ?
    C1 Ru1 Cl2 . . 114.09(12) ?
    Cl1 Ru1 Cl2 . . 87.26(4) n
    Cl2 Ru1 Cl2 3_666 . 81.00(4) n
    Ru1 Cl2 Ru1 3_666 . 99.00(4) n
    C6 C1 C2 . . 119.7(4) ?
    C6 C1 C7 . . 120.4(4) ?
    C2 C1 C7 . . 119.8(4) ?
    C6 C1 Ru1 . . 70.9(2) ?
    C2 C1 Ru1 . . 70.1(2) ?
    C7 C1 Ru1 . . 130.1(3) ?
    C3 C2 C1 . . 119.8(4) ?
    C3 C2 C8 . . 120.5(4) ?
    C1 C2 C8 . . 119.7(4) ?
    C3 C2 Ru1 . . 70.7(2) ?
    C1 C2 Ru1 . . 71.3(2) ?
    C8 C2 Ru1 . . 129.0(3) ?
    C2 C3 C4 . . 120.0(4) ?
    C2 C3 C9 . . 121.0(4) ?
    C4 C3 C9 . . 119.0(4) ?
    C2 C3 Ru1 . . 71.6(2) ?
    C4 C3 Ru1 . . 71.0(2) ?
    C9 C3 Ru1 . . 128.6(3) ?
    C5 C4 C3 . . 120.5(4) ?
    C5 C4 C10 . . 120.4(4) ?
    C3 C4 C10 . . 119.1(4) ?
    C5 C4 Ru1 . . 71.1(2) ?
    C3 C4 Ru1 . . 70.5(2) ?
    C10 C4 Ru1 . . 129.9(3) ?
    C4 C5 C6 . . 118.9(4) ?
    C4 C5 C11 . . 121.4(4) ?
    C6 C5 C11 . . 119.7(4) ?
    C4 C5 Ru1 . . 70.8(2) ?
    C6 C5 Ru1 . . 71.0(2) ?
    C11 C5 Ru1 . . 129.4(3) ?
    C1 C6 C5 . . 120.9(4) ?
    C1 C6 C12 . . 119.4(4) ?
    C5 C6 C12 . . 119.7(4) ?
    C1 C6 Ru1 . . 71.8(2) ?
    C5 C6 Ru1 . . 70.6(2) ?
    C12 C6 Ru1 . . 129.8(3) ?
    C1 C7 H7A . . 109.5 ?
    C1 C7 H7B . . 109.5 ?
    H7A C7 H7B . . 109.5 ?
    C1 C7 H7C . . 109.5 ?
    H7A C7 H7C . . 109.5 ?
    H7B C7 H7C . . 109.5 ?
    C2 C8 H8A . . 109.5 ?
    C2 C8 H8B . . 109.5 ?
    H8A C8 H8B . . 109.5 ?
    C2 C8 H8C . . 109.5 ?
    H8A C8 H8C . . 109.5 ?
    H8B C8 H8C . . 109.5 ?
    C3 C9 H9A . . 109.5 ?
    C3 C9 H9B . . 109.5 ?
    H9A C9 H9B . . 109.5 ?
    C3 C9 H9C . . 109.5 ?
    H9A C9 H9C . . 109.5 ?
    H9B C9 H9C . . 109.5 ?
    C4 C10 H10A . . 109.5 ?
    C4 C10 H10B . . 109.5 ?
    H10A C10 H10B . . 109.5 ?
    C4 C10 H10C . . 109.5 ?
    H10A C10 H10C . . 109.5 ?
    H10B C10 H10C . . 109.5 ?
    C5 C11 H11A . . 109.5 ?
    C5 C11 H11B . . 109.5 ?
    H11A C11 H11B . . 109.5 ?
    C5 C11 H11C . . 109.5 ?
    H11A C11 H11C . . 109.5 ?
    H11B C11 H11C . . 109.5 ?
    C6 C12 H12A . . 109.5 ?
    C6 C12 H12B . . 109.5 ?
    H12A C12 H12B . . 109.5 ?
    C6 C12 H12C . . 109.5 ?
    H12A C12 H12C . . 109.5 ?
    H12B C12 H12C . . 109.5 ?
loop_
    _geom_torsion_atom_site_label_1
    _geom_torsion_atom_site_label_2
    _geom_torsion_atom_site_label_3
    _geom_torsion_atom_site_label_4
    _geom_torsion_site_symmetry_1
    _geom_torsion_site_symmetry_2
    _geom_torsion_site_symmetry_3
    _geom_torsion_site_symmetry_4
    _geom_torsion
    _geom_torsion_publ_flag
    C3 Ru1 Cl2 Ru1 . . . 3_666 176.8(4) ?
    C4 Ru1 Cl2 Ru1 . . . 3_666 176.81(14) ?
    C5 Ru1 Cl2 Ru1 . . . 3_666 -156.66(13) ?
    C2 Ru1 Cl2 Ru1 . . . 3_666 -77.0(2) ?
    C6 Ru1 Cl2 Ru1 . . . 3_666 -118.35(13) ?
    C1 Ru1 Cl2 Ru1 . . . 3_666 -88.37(14) ?
    Cl1 Ru1 Cl2 Ru1 . . . 3_666 87.88(4) ?
    Cl2 Ru1 Cl2 Ru1 3_666 . . 3_666 0.0 ?
    C3 Ru1 C1 C6 . . . . 104.2(3) ?
    C4 Ru1 C1 C6 . . . . 66.3(3) ?
    C5 Ru1 C1 C6 . . . . 28.9(3) ?
    C2 Ru1 C1 C6 . . . . 133.2(4) ?
    Cl1 Ru1 C1 C6 . . . . 134.7(3) ?
    Cl2 Ru1 C1 C6 3_666 . . . -136.6(2) ?
    Cl2 Ru1 C1 C6 . . . . -55.4(3) ?
    C3 Ru1 C1 C2 . . . . -29.0(2) ?
    C4 Ru1 C1 C2 . . . . -66.9(3) ?
    C5 Ru1 C1 C2 . . . . -104.3(3) ?
    C6 Ru1 C1 C2 . . . . -133.2(4) ?
    Cl1 Ru1 C1 C2 . . . . 1.6(5) ?
    Cl2 Ru1 C1 C2 3_666 . . . 90.3(2) ?
    Cl2 Ru1 C1 C2 . . . . 171.4(2) ?
    C3 Ru1 C1 C7 . . . . -141.7(5) ?
    C4 Ru1 C1 C7 . . . . -179.6(5) ?
    C5 Ru1 C1 C7 . . . . 143.0(5) ?
    C2 Ru1 C1 C7 . . . . -112.7(5) ?
    C6 Ru1 C1 C7 . . . . 114.1(5) ?
    Cl1 Ru1 C1 C7 . . . . -111.1(4) ?
    Cl2 Ru1 C1 C7 3_666 . . . -22.4(4) ?
    Cl2 Ru1 C1 C7 . . . . 58.7(5) ?
    C6 C1 C2 C3 . . . . 0.9(6) ?
    C7 C1 C2 C3 . . . . 179.0(4) ?
    Ru1 C1 C2 C3 . . . . 53.4(3) ?
    C6 C1 C2 C8 . . . . -177.4(4) ?
    C7 C1 C2 C8 . . . . 0.7(6) ?
    Ru1 C1 C2 C8 . . . . -124.9(4) ?
    C6 C1 C2 Ru1 . . . . -52.5(3) ?
    C7 C1 C2 Ru1 . . . . 125.6(4) ?
    C4 Ru1 C2 C3 . . . . -29.6(2) ?
    C5 Ru1 C2 C3 . . . . -66.7(3) ?
    C6 Ru1 C2 C3 . . . . -104.1(3) ?
    C1 Ru1 C2 C3 . . . . -132.4(4) ?
    Cl1 Ru1 C2 C3 . . . . 48.2(3) ?
    Cl2 Ru1 C2 C3 3_666 . . . 136.4(2) ?
    Cl2 Ru1 C2 C3 . . . . -149.3(2) ?
    C3 Ru1 C2 C1 . . . . 132.4(4) ?
    C4 Ru1 C2 C1 . . . . 102.8(3) ?
    C5 Ru1 C2 C1 . . . . 65.8(3) ?
    C6 Ru1 C2 C1 . . . . 28.4(3) ?
    Cl1 Ru1 C2 C1 . . . . -179.3(2) ?
    Cl2 Ru1 C2 C1 3_666 . . . -91.2(2) ?
    Cl2 Ru1 C2 C1 . . . . -16.8(4) ?
    C3 Ru1 C2 C8 . . . . -114.0(5) ?
    C4 Ru1 C2 C8 . . . . -143.7(5) ?
    C5 Ru1 C2 C8 . . . . 179.3(4) ?
    C6 Ru1 C2 C8 . . . . 141.9(5) ?
    C1 Ru1 C2 C8 . . . . 113.5(5) ?
    Cl1 Ru1 C2 C8 . . . . -65.8(4) ?
    Cl2 Ru1 C2 C8 3_666 . . . 22.4(4) ?
    Cl2 Ru1 C2 C8 . . . . 96.7(4) ?
    C1 C2 C3 C4 . . . . 0.2(6) ?
    C8 C2 C3 C4 . . . . 178.5(4) ?
    Ru1 C2 C3 C4 . . . . 53.9(3) ?
    C1 C2 C3 C9 . . . . -178.3(4) ?
    C8 C2 C3 C9 . . . . 0.0(6) ?
    Ru1 C2 C3 C9 . . . . -124.5(4) ?
    C1 C2 C3 Ru1 . . . . -53.7(3) ?
    C8 C2 C3 Ru1 . . . . 124.6(4) ?
    C4 Ru1 C3 C2 . . . . 132.3(4) ?
    C5 Ru1 C3 C2 . . . . 103.8(3) ?
    C6 Ru1 C3 C2 . . . . 66.0(3) ?
    C1 Ru1 C3 C2 . . . . 29.6(2) ?
    Cl1 Ru1 C3 C2 . . . . -139.6(2) ?
    Cl2 Ru1 C3 C2 3_666 . . . -51.3(3) ?
    Cl2 Ru1 C3 C2 . . . . 132.3(3) ?
    C5 Ru1 C3 C4 . . . . -28.4(2) ?
    C2 Ru1 C3 C4 . . . . -132.3(4) ?
    C6 Ru1 C3 C4 . . . . -66.2(3) ?
    C1 Ru1 C3 C4 . . . . -102.7(3) ?
    Cl1 Ru1 C3 C4 . . . . 88.1(2) ?
    Cl2 Ru1 C3 C4 3_666 . . . 176.4(2) ?
    Cl2 Ru1 C3 C4 . . . . 0.0(5) ?
    C4 Ru1 C3 C9 . . . . -112.4(5) ?
    C5 Ru1 C3 C9 . . . . -140.8(4) ?
    C2 Ru1 C3 C9 . . . . 115.4(5) ?
    C6 Ru1 C3 C9 . . . . -178.6(4) ?
    C1 Ru1 C3 C9 . . . . 144.9(5) ?
    Cl1 Ru1 C3 C9 . . . . -24.3(4) ?
    Cl2 Ru1 C3 C9 3_666 . . . 64.1(4) ?
    Cl2 Ru1 C3 C9 . . . . -112.3(4) ?
    C2 C3 C4 C5 . . . . -1.7(6) ?
    C9 C3 C4 C5 . . . . 176.9(4) ?
    Ru1 C3 C4 C5 . . . . 52.5(4) ?
    C2 C3 C4 C10 . . . . -179.8(4) ?
    C9 C3 C4 C10 . . . . -1.3(6) ?
    Ru1 C3 C4 C10 . . . . -125.6(4) ?
    C2 C3 C4 Ru1 . . . . -54.2(3) ?
    C9 C3 C4 Ru1 . . . . 124.3(4) ?
    C3 Ru1 C4 C5 . . . . -133.7(4) ?
    C2 Ru1 C4 C5 . . . . -104.6(3) ?
    C6 Ru1 C4 C5 . . . . -30.0(3) ?
    C1 Ru1 C4 C5 . . . . -66.6(3) ?
    Cl1 Ru1 C4 C5 . . . . 133.4(2) ?
    Cl2 Ru1 C4 C5 3_666 . . . -141.6(3) ?
    Cl2 Ru1 C4 C5 . . . . 46.3(3) ?
    C5 Ru1 C4 C3 . . . . 133.7(4) ?
    C2 Ru1 C4 C3 . . . . 29.1(2) ?
    C6 Ru1 C4 C3 . . . . 103.7(3) ?
    C1 Ru1 C4 C3 . . . . 67.1(3) ?
    Cl1 Ru1 C4 C3 . . . . -92.9(2) ?
    Cl2 Ru1 C4 C3 3_666 . . . -7.8(5) ?
    Cl2 Ru1 C4 C3 . . . . -180.0(2) ?
    C3 Ru1 C4 C10 . . . . 112.1(5) ?
    C5 Ru1 C4 C10 . . . . -114.2(5) ?
    C2 Ru1 C4 C10 . . . . 141.1(5) ?
    C6 Ru1 C4 C10 . . . . -144.3(5) ?
    C1 Ru1 C4 C10 . . . . 179.1(4) ?
    Cl1 Ru1 C4 C10 . . . . 19.2(4) ?
    Cl2 Ru1 C4 C10 3_666 . . . 104.2(4) ?
    Cl2 Ru1 C4 C10 . . . . -67.9(4) ?
    C3 C4 C5 C6 . . . . 1.9(6) ?
    C10 C4 C5 C6 . . . . -180.0(4) ?
    Ru1 C4 C5 C6 . . . . 54.2(4) ?
    C3 C4 C5 C11 . . . . -177.4(4) ?
    C10 C4 C5 C11 . . . . 0.7(6) ?
    Ru1 C4 C5 C11 . . . . -125.1(4) ?
    C3 C4 C5 Ru1 . . . . -52.3(3) ?
    C10 C4 C5 Ru1 . . . . 125.9(4) ?
    C3 Ru1 C5 C4 . . . . 28.7(3) ?
    C2 Ru1 C5 C4 . . . . 65.6(3) ?
    C6 Ru1 C5 C4 . . . . 131.3(4) ?
    C1 Ru1 C5 C4 . . . . 103.2(3) ?
    Cl1 Ru1 C5 C4 . . . . -53.6(3) ?
    Cl2 Ru1 C5 C4 3_666 . . . 141.8(3) ?
    Cl2 Ru1 C5 C4 . . . . -142.3(2) ?
    C3 Ru1 C5 C6 . . . . -102.6(3) ?
    C4 Ru1 C5 C6 . . . . -131.3(4) ?
    C2 Ru1 C5 C6 . . . . -65.7(3) ?
    C1 Ru1 C5 C6 . . . . -28.1(2) ?
    Cl1 Ru1 C5 C6 . . . . 175.0(2) ?
    Cl2 Ru1 C5 C6 3_666 . . . 10.5(5) ?
    Cl2 Ru1 C5 C6 . . . . 86.3(2) ?
    C3 Ru1 C5 C11 . . . . 144.1(5) ?
    C4 Ru1 C5 C11 . . . . 115.4(5) ?
    C2 Ru1 C5 C11 . . . . -179.0(5) ?
    C6 Ru1 C5 C11 . . . . -113.2(5) ?
    C1 Ru1 C5 C11 . . . . -141.4(5) ?
    Cl1 Ru1 C5 C11 . . . . 61.8(5) ?
    Cl2 Ru1 C5 C11 3_666 . . . -102.8(5) ?
    Cl2 Ru1 C5 C11 . . . . -26.9(4) ?
    C2 C1 C6 C5 . . . . -0.6(6) ?
    C7 C1 C6 C5 . . . . -178.7(4) ?
    Ru1 C1 C6 C5 . . . . -52.8(4) ?
    C2 C1 C6 C12 . . . . 178.2(4) ?
    C7 C1 C6 C12 . . . . 0.1(6) ?
    Ru1 C1 C6 C12 . . . . 126.1(4) ?
    C2 C1 C6 Ru1 . . . . 52.2(3) ?
    C7 C1 C6 Ru1 . . . . -125.9(4) ?
    C4 C5 C6 C1 . . . . -0.8(6) ?
    C11 C5 C6 C1 . . . . 178.5(4) ?
    Ru1 C5 C6 C1 . . . . 53.3(4) ?
    C4 C5 C6 C12 . . . . -179.6(4) ?
    C11 C5 C6 C12 . . . . -0.3(6) ?
    Ru1 C5 C6 C12 . . . . -125.5(4) ?
    C4 C5 C6 Ru1 . . . . -54.1(4) ?
    C11 C5 C6 Ru1 . . . . 125.2(4) ?
    C3 Ru1 C6 C1 . . . . -66.1(3) ?
    C4 Ru1 C6 C1 . . . . -103.8(3) ?
    C5 Ru1 C6 C1 . . . . -133.6(4) ?
    C2 Ru1 C6 C1 . . . . -29.2(2) ?
    Cl1 Ru1 C6 C1 . . . . -143.8(3) ?
    Cl2 Ru1 C6 C1 3_666 . . . 51.1(3) ?
    Cl2 Ru1 C6 C1 . . . . 131.2(2) ?
    C3 Ru1 C6 C5 . . . . 67.5(3) ?
    C4 Ru1 C6 C5 . . . . 29.8(2) ?
    C2 Ru1 C6 C5 . . . . 104.4(3) ?
    C1 Ru1 C6 C5 . . . . 133.6(4) ?
    Cl1 Ru1 C6 C5 . . . . -10.1(4) ?
    Cl2 Ru1 C6 C5 3_666 . . . -175.2(2) ?
    Cl2 Ru1 C6 C5 . . . . -95.1(2) ?
    C3 Ru1 C6 C12 . . . . -179.5(5) ?
    C4 Ru1 C6 C12 . . . . 142.7(5) ?
    C5 Ru1 C6 C12 . . . . 113.0(6) ?
    C2 Ru1 C6 C12 . . . . -142.6(5) ?
    C1 Ru1 C6 C12 . . . . -113.4(6) ?
    Cl1 Ru1 C6 C12 . . . . 102.8(5) ?
    Cl2 Ru1 C6 C12 3_666 . . . -62.3(5) ?
    Cl2 Ru1 C6 C12 . . . . 17.8(4) ?
data_global
_journal_date_recd_electronic     2009-09-29
_journal_date_accepted     2009-10-08
_journal_name_full     'Acta Crystallographica, Section E'
_journal_year     2009
_journal_volume     65
_journal_issue     11
_journal_page_first     m1369
_journal_page_last     m1369
_journal_paper_category     QM
_journal_coeditor_code     BT5080
_publ_contact_author_name     "Hern\'andez-Ortega, Sim\'on"
_publ_contact_author_address
;
Instituto de Qu\'imica
Universidad Nacional Aut\'onoma de M\'exico
circuito exterior, ciudad universitaria,
M\'exico 04510, M\'exico.
;
_publ_contact_author_email     simonho@unam.mx
_publ_contact_author_fax     '+52 55 5616-2217'
_publ_contact_author_phone     '+52 55 5622-4514'
_publ_section_title
;
Di-\m~2~-chlorido-bis[chlorido(\h^6^-hexamethylbenzene)ruthenium(II)]
;
loop_
    _publ_author_name
    _publ_author_address
    "Gonz\'alez-Torres, Yunuem"
;
Instituto de Qu\'imica
Universidad Nacional Aut\'onoma de M\'exico
circuito exterior, ciudad universitaria,
M\'exico 04510, Mexico
;
    "Espinosa-Jalapa, Noel"
;
Instituto de Qu\'imica
Universidad Nacional Aut\'onoma de M\'exico
circuito exterior, ciudad universitaria,
M\'exico 04510, Mexico
;
    "Hern\'andez-Ortega, Sim\'on "
;
Instituto de Qu\'imica
Universidad Nacional Aut\'onoma de M\'exico
circuito exterior, ciudad universitaria,
M\'exico 04510, Mexico
;
    "Le Lagadec, Ronan"
;
Instituto de Qu\'imica
Universidad Nacional Aut\'onoma de M\'exico
circuito exterior, ciudad universitaria,
M\'exico 04510, Mexico
;
    "Morales-Morales, David"
;
Instituto de Qu\'imica
Universidad Nacional Aut\'onoma de M\'exico
circuito exterior, ciudad universitaria,
M\'exico 04510, Mexico
;
