# Supplementary material for: Di-μ2-chlorido-bis­[chlorido(η6-hexa­methyl­benzene)ruthenium(II)]
Source: Acta Crystallogr Sect E Struct Rep Online. 2009 Oct 17;65(Pt 11):m1369. doi: 10.1107/S1600536809041154 (PMC2971002; doi:10.1107/S1600536809041154)
Supplement: Supplementary file 2 [file e-65-m1369-Isup2.hkl]

# 
# h,k,l, Fc-squared, Fo-squared, sigma(Fo-squared) and status flag 
# 
data_I
_shelx_title ' 156MMD08 in P2(1)/n' 
_shelx_refln_list_code          4 
_shelx_F_calc_maximum      240.61 
_exptl_crystal_F_000       672.00 
_reflns_d_resolution_high  0.8297 
 
loop_ 
 _symmetry_equiv_pos_as_xyz 
 'x, y, z' 
 '-x+1/2, y+1/2, -z+1/2' 
 '-x, -y, -z' 
 'x-1/2, -y-1/2, z-1/2' 
 
_cell_length_a     8.9122 
_cell_length_b     8.5192 
_cell_length_c    16.6421 
_cell_angle_alpha  90.000 
_cell_angle_beta   97.084 
_cell_angle_gamma  90.000 
 
_shelx_F_squared_multiplier     1.000 
 
loop_ 
 _refln_index_h 
 _refln_index_k 
 _refln_index_l 
 _refln_F_squared_calc 
 _refln_F_squared_meas 
 _refln_F_squared_sigma 
 _refln_observed_status 
   2   0   0      823.77      875.90     49.84 o 
   4   0   0     6809.97     6681.05    193.99 o 
   6   0   0      386.60      405.13     77.26 o 
   8   0   0    10193.50    10248.66    392.28 o 
  10   0   0       12.79       -1.50     94.74 o 
   1   1   0    10544.65    11097.80    246.52 o 
   2   1   0     2794.02     2663.66     76.68 o 
   3   1   0     7677.13     7920.68    215.74 o 
   4   1   0      121.42      139.38     28.62 o 
   5   1   0     5009.80     5131.21    136.74 o 
   6   1   0     2314.02     2258.88     95.41 o 
   7   1   0     1757.47     1701.18     92.36 o 
   8   1   0       10.01       11.31     35.90 o 
   9   1   0     1230.87     1236.07    116.66 o 
  10   1   0      598.62      671.00    134.53 o 
   0   2   0     2274.90     2156.21     75.53 o 
   1   2   0     5941.34     5975.38     97.50 o 
   2   2   0      607.32      595.06     39.64 o 
   3   2   0      222.92      164.52     32.55 o 
   4   2   0      344.59      324.52     35.24 o 
   5   2   0     1082.41     1180.47     62.34 o 
   6   2   0       47.70       68.71     31.86 o 
   7   2   0     1798.40     1787.04    110.75 o 
   8   2   0      196.19      170.93     61.33 o 
   9   2   0     2079.69     2138.36    154.12 o 
  10   2   0       20.80        5.40     52.07 o 
   1   3   0     9121.08     8724.93    126.46 o 
   2   3   0     6759.15     6622.37    153.42 o 
   3   3   0     2719.55     2410.75     90.64 o 
   4   3   0      114.36      184.33     40.21 o 
   5   3   0     5079.95     4854.21    150.49 o 
   6   3   0     3037.14     2955.19    159.46 o 
   7   3   0     3270.48     2887.34    215.37 o 
   8   3   0       27.25       74.05     43.97 o 
   9   3   0     1045.76     1107.69    119.21 o 
  10   3   0      411.76      454.89    103.12 o 
   0   4   0    20437.23    20132.35    317.37 o 
   1   4   0      150.56      102.40     26.52 o 
   2   4   0       48.85       68.54     23.82 o 
   3   4   0     1513.08     1525.47     81.24 o 
   4   4   0    15082.82    14865.08    570.52 o 
   5   4   0       53.32       47.37     36.05 o 
   6   4   0       30.32       25.36     46.85 o 
   7   4   0       65.11      102.24     50.01 o 
   8   4   0     3818.55     3817.28    209.61 o 
   9   4   0      222.21      234.63     76.30 o 
   1   5   0     3311.07     3254.96    103.72 o 
   2   5   0     1567.40     1504.92     86.03 o 
   3   5   0      922.87     1042.89     75.95 o 
   4   5   0      123.62      103.99     42.06 o 
   5   5   0      910.18      857.75     99.50 o 
   6   5   0      262.77      316.31     77.57 o 
   7   5   0      461.27      443.08     92.04 o 
   8   5   0      122.74      142.32     59.79 o 
   9   5   0      417.54      374.67     92.20 o 
   0   6   0     2449.94     2431.14    143.34 o 
   1   6   0      362.26      364.13     54.94 o 
   2   6   0      151.12      176.37     42.05 o 
   3   6   0     2081.33     2181.55    115.14 o 
   4   6   0        6.98       -2.62     39.31 o 
   5   6   0     3251.78     3026.50    218.24 o 
   6   6   0       99.42      100.99     50.18 o 
   7   6   0      216.06      345.77     82.73 o 
   8   6   0      167.78      208.79     89.98 o 
   1   7   0     2985.22     2869.92    119.87 o 
   2   7   0     2099.02     2010.97    118.93 o 
   3   7   0     2752.92     2840.27    139.48 o 
   4   7   0      125.34      108.01     59.47 o 
   5   7   0     1484.53     1621.03    136.33 o 
   6   7   0      810.47      816.23    117.53 o 
   7   7   0      849.00      936.78    131.03 o 
   0   8   0      996.03     1107.84    119.75 o 
   1   8   0      124.75      156.61     58.42 o 
   2   8   0      148.80      143.32     49.62 o 
   3   8   0        0.60       36.50     42.05 o 
   4   8   0     5091.18     5185.88    241.22 o 
   5   8   0       22.50       75.48     55.19 o 
   6   8   0       67.22       95.15     77.24 o 
   1   9   0      296.90      340.56     77.96 o 
   2   9   0      433.02      534.74     97.87 o 
   3   9   0      307.45      285.21     76.57 o 
   4   9   0       51.26       99.34     58.28 o 
   5   9   0      119.03      137.35     65.79 o 
   0  10   0      111.43      212.17    145.74 o 
   1  10   0      473.99      578.35    122.35 o 
   2  10   0       22.72       17.50     54.09 o 
  -9   0   1     1750.39     1693.25    152.51 o 
  -7   0   1     4541.56     4459.75    202.38 o 
  -5   0   1     8432.21     9013.15    232.46 o 
  -3   0   1    23562.93    25421.91    387.90 o 
  -1   0   1     7376.36     8369.13    207.62 o 
   1   0   1    57893.57    61141.42   1030.73 o 
   3   0   1      836.81      834.33     61.33 o 
   5   0   1    17985.62    17182.83    544.86 o 
   7   0   1     1684.31     1899.69    138.70 o 
   9   0   1     2981.60     3053.21    250.25 o 
 -10   1   1      192.53      255.03     69.98 o 
  -9   1   1     2176.81     2276.09    153.83 o 
  -8   1   1     3962.72     3943.87    163.41 o 
  -7   1   1      302.24      294.30     53.13 o 
  -6   1   1       26.65       36.57     29.19 o 
  -5   1   1      464.69      433.20     45.38 o 
  -4   1   1    13641.32    14558.23    251.26 o 
  -3   1   1     3061.23     3310.72     75.71 o 
  -2   1   1     1727.71     1832.43     46.82 o 
  -1   1   1    29880.03    31628.96    899.21 o 
   0   1   1    26222.08    28057.59    524.99 o 
   1   1   1     5328.33     5485.73     82.45 o 
   2   1   1      535.70      533.72     29.64 o 
   3   1   1      687.49      596.81     36.17 o 
   4   1   1     5003.91     4842.22    109.62 o 
   5   1   1      183.52      167.20     36.16 o 
   6   1   1      739.38      686.58     58.84 o 
   7   1   1     1849.03     1861.70     97.76 o 
   8   1   1     3527.11     3539.79    189.52 o 
   9   1   1      734.15      793.06     89.12 o 
  10   1   1      139.79      147.37     78.20 o 
 -10   2   1     1317.23     1411.14    133.17 o 
  -9   2   1       87.74      116.26     58.63 o 
  -8   2   1     1306.86     1141.83    140.66 o 
  -7   2   1      339.36      340.56     64.63 o 
  -6   2   1     2319.89     2343.57     94.13 o 
  -5   2   1       88.43       61.63     27.30 o 
  -4   2   1     3091.93     2936.74     81.07 o 
  -3   2   1     2314.19     2368.10     66.44 o 
  -2   2   1     6304.53     6327.68    108.88 o 
  -1   2   1     1275.33     1216.67     41.60 o 
   0   2   1      419.58      441.14     28.67 o 
   1   2   1     1675.68     1590.13     45.91 o 
   2   2   1     6249.32     6164.37    261.39 o 
   3   2   1       71.34       47.55     22.67 o 
   4   2   1     1176.79     1221.99     54.97 o 
   5   2   1      208.13      192.21     36.25 o 
   6   2   1     6064.34     6330.32    166.52 o 
   7   2   1      135.77      133.67     54.67 o 
   8   2   1        0.85       27.57     35.51 o 
   9   2   1        1.04      -16.90     42.13 o 
  10   2   1      626.80      805.89    129.62 o 
 -10   3   1      132.60      226.76     76.83 o 
  -9   3   1      397.83      458.21     93.34 o 
  -8   3   1     4012.80     4122.69    209.36 o 
  -7   3   1       74.80      119.23     55.49 o 
  -6   3   1      432.78      381.72     60.50 o 
  -5   3   1     4679.35     4693.79    107.55 o 
  -4   3   1     5401.99     5564.52    236.14 o 
  -3   3   1       34.07       11.34     18.31 o 
  -2   3   1      117.99       91.41     24.51 o 
  -1   3   1     2832.61     2684.57     72.09 o 
   0   3   1    40406.68    40855.81    309.37 o 
   1   3   1        7.61        2.32     13.97 o 
   2   3   1      293.77      355.80     42.90 o 
   3   3   1     4998.12     4939.79    133.32 o 
   4   3   1     3612.82     3351.31    119.26 o 
   5   3   1      431.24      505.19     63.15 o 
   6   3   1      682.67      726.60     79.94 o 
   7   3   1     1165.53     1259.74    106.76 o 
   8   3   1     3742.47     3937.91    204.17 o 
   9   3   1       54.10      111.83     56.40 o 
  10   3   1      226.19      324.07     84.75 o 
  -9   4   1      758.80      926.62    124.02 o 
  -8   4   1        4.98       20.47     42.09 o 
  -7   4   1     3061.98     2978.36    173.19 o 
  -6   4   1     1151.31     1179.06    109.77 o 
  -5   4   1     2813.44     2832.04    117.98 o 
  -4   4   1      193.74      278.94     53.13 o 
  -3   4   1    13425.60    13899.48    284.55 o 
  -2   4   1       42.73       44.62     21.93 o 
  -1   4   1     5185.30     4904.41    111.64 o 
   0   4   1        1.17       -3.90     18.46 o 
   1   4   1    18108.37    17441.63    482.41 o 
   2   4   1     5196.94     5818.29    197.24 o 
   3   4   1     3364.01     3352.44    119.74 o 
   4   4   1       93.38       56.70     32.75 o 
   5   4   1     6470.88     6562.18    267.64 o 
   6   4   1     1672.09     1466.18    163.27 o 
   7   4   1      899.02      836.27    113.73 o 
   8   4   1      159.61      177.43     60.87 o 
   9   4   1     2793.89     2765.71    191.81 o 
  -9   5   1     1024.86     1120.98    135.43 o 
  -8   5   1      404.66      431.41     94.90 o 
  -7   5   1        3.39       31.95     40.07 o 
  -6   5   1      217.73      182.13     62.75 o 
  -5   5   1      546.07      653.07    101.50 o 
  -4   5   1     5615.04     5673.65    168.27 o 
  -3   5   1       11.19       10.29     26.15 o 
  -2   5   1      102.92      125.67     33.78 o 
  -1   5   1     2395.60     2064.88     91.99 o 
   0   5   1     2467.06     2260.47     87.57 o 
   1   5   1      369.65      335.45     44.51 o 
   2   5   1     1617.29     1580.41     72.09 o 
   3   5   1     1124.52     1051.08     77.42 o 
   4   5   1     4677.51     4674.52    161.41 o 
   5   5   1      401.13      363.78     68.90 o 
   6   5   1       17.09       11.97     37.00 o 
   7   5   1      310.14      358.71     96.28 o 
   8   5   1      550.59      639.63    114.19 o 
   9   5   1      328.76      377.03    105.16 o 
  -8   6   1      541.02      529.91    105.42 o 
  -7   6   1       12.80       20.07     43.61 o 
  -6   6   1     2002.37     2000.06    148.49 o 
  -5   6   1      246.05      334.77     76.51 o 
  -4   6   1      606.60      576.65     97.09 o 
  -3   6   1      178.00      259.29     56.24 o 
  -2   6   1     2226.99     2176.51     95.85 o 
  -1   6   1      825.12      748.40     61.39 o 
   0   6   1      388.38      524.35     65.18 o 
   1   6   1      360.86      359.55     52.44 o 
   2   6   1     3609.11     3685.39    124.37 o 
   3   6   1       32.20       53.17     39.81 o 
   4   6   1       45.12       60.50     36.11 o 
   5   6   1      306.56      362.40     81.30 o 
   6   6   1     1086.97     1149.49    114.37 o 
   7   6   1       61.17       96.71     52.02 o 
   8   6   1       30.01       87.28     62.25 o 
  -7   7   1       18.92       27.50     51.25 o 
  -6   7   1      145.81      192.81     63.47 o 
  -5   7   1     1639.97     1589.07    133.96 o 
  -4   7   1     4131.15     4029.53    201.11 o 
  -3   7   1      634.75      712.39     94.15 o 
  -2   7   1       49.46        7.08     38.00 o 
  -1   7   1        2.04       11.66     36.22 o 
   0   7   1     2400.98     2362.44    110.28 o 
   1   7   1       18.85       51.70     36.69 o 
   2   7   1      952.57      871.91     87.07 o 
   3   7   1     3387.07     3236.53    148.52 o 
   4   7   1     5736.76     5537.82    235.59 o 
   5   7   1      631.86      744.76    101.29 o 
   6   7   1      179.19      214.31     84.05 o 
   7   7   1      372.82      392.99     90.93 o 
  -6   8   1       73.22       94.06     67.65 o 
  -5   8   1      504.21      548.85    103.17 o 
  -4   8   1      117.76      120.87     55.35 o 
  -3   8   1     2474.93     2387.57    159.80 o 
  -2   8   1       71.90       97.92     43.00 o 
  -1   8   1     1026.93     1003.89     90.40 o 
   0   8   1        4.20       14.75     36.10 o 
   1   8   1     2970.64     2941.75    147.14 o 
   2   8   1       48.12       98.26     44.79 o 
   3   8   1     1321.98     1293.42    118.46 o 
   4   8   1        5.53       37.85     43.20 o 
   5   8   1     1858.49     1983.68    158.20 o 
   6   8   1       26.88       89.46     58.31 o 
  -5   9   1      912.33      956.50    137.56 o 
  -4   9   1      383.67      555.77    108.69 o 
  -3   9   1      127.02      141.19     58.13 o 
  -2   9   1       70.74       94.16     49.78 o 
  -1   9   1      251.72      376.16     72.27 o 
   0   9   1      549.33      630.76     98.19 o 
   1   9   1        0.51       -2.16     37.68 o 
   2   9   1      108.22      158.89     61.29 o 
   3   9   1      527.07      558.39     99.43 o 
   4   9   1      468.81      596.61    130.47 o 
   5   9   1      413.65      503.00    126.07 o 
  -2  10   1      995.29     1356.70    132.83 o 
  -1  10   1      112.22      182.32     84.46 o 
   0  10   1      198.96      225.86     70.34 o 
   1  10   1      414.62      420.30    106.69 o 
   2  10   1     1255.75     1375.68    134.81 o 
 -10   0   2      717.01      840.72    274.79 o 
  -8   0   2     7477.98     7730.24    314.09 o 
  -6   0   2     1037.20     1044.16     95.21 o 
  -4   0   2    17171.64    18054.87    464.08 o 
  -2   0   2    12567.41    13285.61    370.57 o 
   0   0   2    30845.07    34247.75    838.59 o 
   2   0   2      543.38      551.36     48.51 o 
   4   0   2     3834.59     3163.78    161.00 o 
   6   0   2     6310.98     5986.85    281.99 o 
   8   0   2     3002.62     3412.78    197.57 o 
  10   0   2     1045.13      932.02    167.01 o 
 -10   1   2      631.57      905.87    107.36 o 
  -9   1   2       43.97       75.39     50.83 o 
  -8   1   2      828.67      912.98     77.35 o 
  -7   1   2     2211.92     2180.38    101.88 o 
  -6   1   2       23.70       23.54     26.31 o 
  -5   1   2      391.66      354.73     42.13 o 
  -4   1   2     5479.81     5202.12    109.91 o 
  -3   1   2    26119.38    27792.74    397.89 o 
  -2   1   2     7991.96     8668.83    195.04 o 
  -1   1   2       10.11       15.55     13.25 o 
   0   1   2    15182.49    16191.20    277.64 o 
   1   1   2    10739.11    11478.09    117.15 o 
   2   1   2        4.67        0.20     13.06 o 
   3   1   2      149.75      137.01     25.62 o 
   4   1   2     1394.97     1166.54     58.59 o 
   5   1   2     8205.52     7894.85    178.97 o 
   6   1   2     3217.07     3270.96    133.71 o 
   7   1   2      161.29      214.00     49.94 o 
   8   1   2        0.25       16.12     36.35 o 
   9   1   2     2013.11     1973.20    127.41 o 
  10   1   2       41.03       91.89     69.32 o 
 -10   2   2       59.92       54.84     52.86 o 
  -9   2   2     3457.39     3336.48    190.58 o 
  -8   2   2      357.57      323.38     76.72 o 
  -7   2   2      747.97      738.64     93.84 o 
  -6   2   2      648.10      664.48     57.94 o 
  -5   2   2     6976.13     6897.53    139.32 o 
  -4   2   2        3.53       10.21     16.79 o 
  -3   2   2     1876.37     1887.49     54.49 o 
  -2   2   2      137.87      170.10     29.24 o 
  -1   2   2    15808.23    16537.00    312.96 o 
   0   2   2     1653.27     1698.18     50.18 o 
   1   2   2      601.51      539.07     31.45 o 
   2   2   2      104.15      146.39     30.24 o 
   3   2   2     8293.29     8045.72    167.49 o 
   4   2   2      172.44      166.33     28.33 o 
   5   2   2       21.97       33.98     25.37 o 
   6   2   2       97.36       92.10     36.72 o 
   7   2   2     3042.12     2864.92    168.66 o 
   8   2   2      107.03       84.65     52.03 o 
   9   2   2      229.79      272.75     83.99 o 
  10   2   2       14.54       48.72     52.49 o 
 -10   3   2      249.39      271.38     82.44 o 
  -9   3   2      586.83      597.49    106.59 o 
  -8   3   2     1524.90     1514.30    129.45 o 
  -7   3   2      726.25      716.74    102.62 o 
  -6   3   2     2075.82     1904.90    128.80 o 
  -5   3   2      131.51      130.42     31.42 o 
  -4   3   2      557.96      569.96     38.55 o 
  -3   3   2    13229.34    13841.22    251.60 o 
  -2   3   2       56.03       53.20     19.54 o 
  -1   3   2     3388.68     3481.55     82.89 o 
   0   3   2     3497.13     3512.10     83.89 o 
   1   3   2     3801.51     3440.58     82.67 o 
   2   3   2     3755.25     3765.77     85.86 o 
   3   3   2        9.22       17.77     22.65 o 
   4   3   2      783.59      662.15     61.78 o 
   5   3   2    17536.67    17383.88    475.96 o 
   6   3   2        3.89       24.64     36.86 o 
   7   3   2      992.83      997.42     88.05 o 
   8   3   2      442.26      443.12    108.94 o 
   9   3   2     1139.53     1196.73    121.99 o 
  -9   4   2       72.15      142.87     62.46 o 
  -8   4   2     2980.57     3223.99    192.67 o 
  -7   4   2       36.71       36.22     40.22 o 
  -6   4   2      629.64      610.28    100.32 o 
  -5   4   2      151.57      111.52     52.46 o 
  -4   4   2    10068.35    10315.86    148.12 o 
  -3   4   2       72.26       61.30     23.51 o 
  -2   4   2     5037.50     4785.54    116.11 o 
  -1   4   2      153.99      133.55     29.51 o 
   0   4   2    10001.49     9819.03    159.08 o 
   1   4   2     1376.24     1498.58     64.85 o 
   2   4   2     5231.98     5291.42    190.72 o 
   3   4   2     1493.48     1328.10     80.18 o 
   4   4   2     9026.61     9059.87    211.27 o 
   5   4   2       18.35       -1.08     32.91 o 
   6   4   2     1845.98     1761.95    110.09 o 
   7   4   2       89.96       58.29     45.74 o 
   8   4   2     2608.12     2490.06    200.95 o 
   9   4   2       24.78       84.94     60.05 o 
  -9   5   2        1.18       39.60     51.89 o 
  -8   5   2      799.21      807.59    112.28 o 
  -7   5   2     3831.35     3680.81    203.25 o 
  -6   5   2      138.11      172.56     57.59 o 
  -5   5   2      415.29      473.63     88.51 o 
  -4   5   2     3188.61     3000.91    155.84 o 
  -3   5   2     2015.26     1948.73     80.04 o 
  -2   5   2     1734.16     1647.24     75.68 o 
  -1   5   2      374.46      414.82     50.89 o 
   0   5   2     1019.62      986.04     60.65 o 
   1   5   2    10357.74     9992.97    253.69 o 
   2   5   2      853.36      863.37     57.35 o 
   3   5   2      982.15      953.11     76.29 o 
   4   5   2      901.19      846.33     79.77 o 
   5   5   2      793.55      867.59     80.24 o 
   6   5   2      941.93      944.82    102.24 o 
   7   5   2       23.74       49.08     46.67 o 
   8   5   2       47.30       42.84     65.99 o 
   9   5   2     1299.42     1420.52    145.72 o 
  -8   6   2      256.63      354.65     91.16 o 
  -7   6   2      143.36      124.50     58.56 o 
  -6   6   2       93.55       93.33     48.21 o 
  -5   6   2     2852.08     2909.90    171.06 o 
  -4   6   2      129.08      199.30     60.96 o 
  -3   6   2        6.71       12.43     32.10 o 
  -2   6   2      270.81      288.89     50.15 o 
  -1   6   2     4022.51     3995.34    127.67 o 
   0   6   2     1397.60     1294.82     77.23 o 
   1   6   2       88.70      111.69     37.88 o 
   2   6   2       16.09       21.80     30.72 o 
   3   6   2     3847.28     3889.91    160.13 o 
   4   6   2       68.19       81.14     41.58 o 
   5   6   2      165.32      163.12     59.22 o 
   6   6   2      170.18      206.64     63.20 o 
   7   6   2     1123.55     1081.84    120.18 o 
   8   6   2       70.37       71.49     58.32 o 
  -7   7   2     1711.33     1619.00    152.52 o 
  -6   7   2      810.47      920.10    114.94 o 
  -5   7   2      322.45      380.68     83.53 o 
  -4   7   2      263.71      274.32     71.49 o 
  -3   7   2     2553.79     2287.53    147.32 o 
  -2   7   2      644.48      596.86     79.37 o 
  -1   7   2     1135.64     1115.64     79.81 o 
   0   7   2       38.10       45.20     36.87 o 
   1   7   2     4491.51     4267.45    144.53 o 
   2   7   2     2100.21     2064.64    137.56 o 
   3   7   2      399.68      371.28     69.08 o 
   4   7   2      559.05      476.75     92.08 o 
   5   7   2     2549.67     2368.51    162.14 o 
   6   7   2       97.00      144.08     60.11 o 
   7   7   2       21.41      102.53     68.64 o 
  -6   8   2      893.11      990.66    130.57 o 
  -5   8   2        2.45       58.61     47.13 o 
  -4   8   2     2333.58     2398.89    166.30 o 
  -3   8   2      123.67      147.86     58.50 o 
  -2   8   2      720.51      771.42     98.88 o 
  -1   8   2      175.29      215.32     51.50 o 
   0   8   2     2871.93     2800.63    127.69 o 
   1   8   2      126.02      152.47     53.64 o 
   2   8   2     1715.63     1578.52    125.90 o 
   3   8   2       14.00       20.14     40.83 o 
   4   8   2     3247.77     3141.42    188.52 o 
   5   8   2       16.62       70.38     55.71 o 
   6   8   2      516.55      557.11    126.33 o 
  -5   9   2        0.02       15.59     49.43 o 
  -4   9   2      369.03      459.54     99.17 o 
  -3   9   2      652.01      715.96    117.07 o 
  -2   9   2       24.57       50.07     43.91 o 
  -1   9   2        1.03       19.60     39.57 o 
   0   9   2      807.05      957.68    100.82 o 
   1   9   2      750.60      884.68     99.97 o 
   2   9   2      529.89      608.95    105.31 o 
   3   9   2       25.53       83.51     58.15 o 
   4   9   2      119.50      131.33     62.27 o 
  -2  10   2        6.46        5.63     47.33 o 
  -1  10   2      940.01     1018.85    137.14 o 
   0  10   2      148.25      228.60     75.79 o 
   1  10   2        2.90       52.11     51.75 o 
   2  10   2      173.98      220.32     98.07 o 
  -9   0   3      161.86      169.54     98.40 o 
  -7   0   3     3234.23     3311.13    175.60 o 
  -5   0   3      595.24      595.60     67.06 o 
  -3   0   3    41334.34    43253.50    867.48 o 
  -1   0   3     7901.80     8444.29    246.38 o 
   1   0   3    18589.38    20401.35    867.71 o 
   3   0   3       51.65      101.28     37.47 o 
   5   0   3    25553.13    25630.92    418.20 o 
   7   0   3      242.03      248.95     77.92 o 
   9   0   3     1916.79     2192.57    220.88 o 
 -10   1   3      503.11      595.54    115.00 o 
  -9   1   3     1880.61     1872.26    140.83 o 
  -8   1   3      704.29      731.34     83.82 o 
  -7   1   3      492.30      520.78     66.04 o 
  -6   1   3     1944.29     1854.14     85.58 o 
  -5   1   3     6512.37     6616.72    144.06 o 
  -4   1   3     2185.45     2214.81     73.41 o 
  -3   1   3     2333.78     2294.65     76.13 o 
  -2   1   3     3554.55     3552.63     87.62 o 
  -1   1   3     3981.35     4061.12     76.13 o 
   0   1   3      876.61      823.48     38.82 o 
   1   1   3      953.32      934.89     44.75 o 
   2   1   3    12045.96    12549.00    196.04 o 
   3   1   3     2282.33     2153.70     70.77 o 
   4   1   3     4153.56     4097.36    108.18 o 
   5   1   3      295.73      377.51     49.05 o 
   6   1   3     3139.52     2894.85    112.15 o 
   7   1   3      316.31      345.16     67.22 o 
   8   1   3      708.60      790.38     88.89 o 
   9   1   3       10.80       50.74     39.60 o 
  10   1   3      781.35      806.64    137.77 o 
 -10   2   3      258.12      344.17     82.73 o 
  -9   2   3       74.13      111.90     54.43 o 
  -8   2   3     2730.62     2681.00    163.09 o 
  -7   2   3      517.58      577.96     79.37 o 
  -6   2   3      265.49      265.20     44.99 o 
  -5   2   3       72.78       58.99     25.51 o 
  -4   2   3    14309.64    14337.06    192.72 o 
  -3   2   3     3011.12     3244.82     99.04 o 
  -2   2   3     5504.53     5014.78    189.42 o 
  -1   2   3      990.23      983.86     40.76 o 
   0   2   3     5251.51     5055.47    140.39 o 
   1   2   3      240.89      271.25     27.29 o 
   2   2   3      454.04      492.50     32.95 o 
   3   2   3     1122.05     1152.46     51.40 o 
   4   2   3     6234.70     5907.38    124.94 o 
   5   2   3      969.13      925.87     59.99 o 
   6   2   3     1554.59     1481.72     99.06 o 
   7   2   3      286.32      286.82     59.58 o 
   8   2   3      704.40      680.52     87.25 o 
   9   2   3        7.00       76.26     45.79 o 
  10   2   3       41.85      128.53     61.58 o 
 -10   3   3      424.38      404.67     94.74 o 
  -9   3   3      812.20      949.03    117.53 o 
  -8   3   3     1220.27     1209.50    116.21 o 
  -7   3   3     1602.30     1535.14    122.09 o 
  -6   3   3     1029.72      929.41     94.88 o 
  -5   3   3     2774.77     2769.50     80.97 o 
  -4   3   3     4629.52     4520.20    130.41 o 
  -3   3   3       20.70       13.16     22.50 o 
  -2   3   3     5521.30     5170.40    124.92 o 
  -1   3   3     8468.17     8232.49    158.10 o 
   0   3   3     7792.35     7799.06    146.43 o 
   1   3   3     2770.60     2887.36     78.75 o 
   2   3   3     2151.30     1876.33     67.48 o 
   3   3   3     3014.71     3068.45    109.68 o 
   4   3   3     4147.33     4103.14    137.75 o 
   5   3   3        2.55       14.88     32.41 o 
   6   3   3     7731.06     7759.85    220.00 o 
   7   3   3      788.12      858.73     87.54 o 
   8   3   3     1156.45     1189.31    101.96 o 
   9   3   3        7.91       52.36     49.56 o 
  -9   4   3        0.78        4.92     43.43 o 
  -8   4   3       50.75       56.56     46.72 o 
  -7   4   3     5349.67     5162.17    228.19 o 
  -6   4   3      937.68      875.45     97.79 o 
  -5   4   3        0.30        5.40     37.50 o 
  -4   4   3     1210.49     1225.21     73.88 o 
  -3   4   3    13205.53    13832.83    294.62 o 
  -2   4   3     2601.44     2633.25     83.60 o 
  -1   4   3        6.46       11.72     19.34 o 
   0   4   3      961.70      860.47     51.85 o 
   1   4   3    17714.83    17343.15    409.63 o 
   2   4   3      511.74      454.72     43.89 o 
   3   4   3        0.14       11.90     26.46 o 
   4   4   3      770.66      752.79     69.56 o 
   5   4   3     8121.65     8495.87    281.67 o 
   6   4   3      829.32      788.62     87.18 o 
   7   4   3       88.23      100.50     47.83 o 
   8   4   3      348.94      396.93     87.09 o 
   9   4   3     2967.93     3198.07    205.96 o 
  -9   5   3     1035.07     1111.81    139.23 o 
  -8   5   3      299.64      286.26     79.16 o 
  -7   5   3      142.68      158.38     62.04 o 
  -6   5   3     1883.66     1798.11    135.57 o 
  -5   5   3     1632.52     1579.68    123.29 o 
  -4   5   3     1120.63      997.66     97.24 o 
  -3   5   3     2521.63     2660.42     93.77 o 
  -2   5   3     2593.46     2484.77     92.29 o 
  -1   5   3     2387.76     2416.24     91.99 o 
   0   5   3      744.90      767.96     56.15 o 
   1   5   3      848.75      727.25     55.35 o 
   2   5   3     2311.93     2352.20    102.79 o 
   3   5   3     1567.81     1531.40     94.41 o 
   4   5   3      947.70      884.18     80.47 o 
   5   5   3      132.41      120.07     48.10 o 
   6   5   3      581.56      688.80     90.01 o 
   7   5   3      488.77      617.47    100.56 o 
   8   5   3      352.82      340.88     83.73 o 
  -8   6   3     2272.46     2124.12    171.76 o 
  -7   6   3       21.85       55.67     46.48 o 
  -6   6   3      886.98      852.32    105.75 o 
  -5   6   3       71.16       23.17     38.72 o 
  -4   6   3     1535.59     1151.46    106.79 o 
  -3   6   3      538.99      574.70     92.64 o 
  -2   6   3       43.85       65.10     34.64 o 
  -1   6   3        1.00       15.94     27.62 o 
   0   6   3     7206.31     6908.19    168.54 o 
   1   6   3      151.34      153.36     39.86 o 
   2   6   3     1444.26     1366.34     94.31 o 
   3   6   3       55.87       57.71     40.11 o 
   4   6   3     2055.05     1926.14    116.63 o 
   5   6   3      675.18      771.33     85.89 o 
   6   6   3       39.19       51.63     46.48 o 
   7   6   3       62.55       40.94     52.04 o 
   8   6   3     1109.70     1222.61    162.15 o 
  -7   7   3       64.69       58.90     57.17 o 
  -6   7   3      596.28      721.03    118.27 o 
  -5   7   3      622.50      711.25    113.87 o 
  -4   7   3     1635.60     1597.88    130.55 o 
  -3   7   3       70.41       56.06     42.39 o 
  -2   7   3     2220.23     2063.18    103.36 o 
  -1   7   3     2662.31     2626.05    117.20 o 
   0   7   3     3756.70     3625.90    134.93 o 
   1   7   3       16.80       23.73     35.14 o 
   2   7   3     2371.21     2353.23    128.89 o 
   3   7   3     2068.58     1931.13    119.40 o 
   4   7   3     1912.74     1967.26    125.22 o 
   5   7   3       67.59       97.85     51.69 o 
   6   7   3     1171.92     1151.95    121.68 o 
   7   7   3     1016.74      978.06    158.48 o 
  -6   8   3       25.62       43.76     51.80 o 
  -5   8   3       26.32       43.52     51.51 o 
  -4   8   3      246.09      318.94     77.82 o 
  -3   8   3     1876.20     1969.94    146.07 o 
  -2   8   3      115.09      159.50     55.43 o 
  -1   8   3       22.08       25.12     35.61 o 
   0   8   3       66.10       77.21     45.28 o 
   1   8   3     5462.84     5209.55    195.28 o 
   2   8   3       13.59       28.60     34.24 o 
   3   8   3        0.09       27.65     34.90 o 
   4   8   3        2.55       51.23     47.09 o 
   5   8   3     1811.91     1852.70    183.60 o 
   6   8   3       34.05       43.97     64.67 o 
  -5   9   3      362.11      479.45    107.83 o 
  -4   9   3       70.55      143.54     68.01 o 
  -3   9   3      322.19      423.94     90.60 o 
  -2   9   3      731.20      761.03    109.83 o 
  -1   9   3      709.01      851.12    109.41 o 
   0   9   3      159.10      221.50     59.60 o 
   1   9   3      285.48      396.40     77.02 o 
   2   9   3      402.58      491.28     76.07 o 
   3   9   3      388.22      381.18     87.39 o 
   4   9   3       95.50      192.38     85.97 o 
  -2  10   3      115.27      190.87    132.39 o 
  -1  10   3        0.03        0.99     57.29 o 
   0  10   3     1262.44     1407.57    157.45 o 
   1  10   3      327.87      422.24     80.22 o 
 -10   0   4      988.88     1085.00    251.65 o 
  -8   0   4      451.05      552.27     94.72 o 
  -6   0   4     9483.56     9107.02    365.35 o 
  -4   0   4     4792.13     4529.16    172.11 o 
  -2   0   4    10073.55    10120.30    215.50 o 
   0   0   4      876.52      936.14     81.92 o 
   2   0   4    27106.72    28624.00    859.92 o 
   4   0   4    11320.19    12052.90    268.20 o 
   6   0   4     6633.15     6486.55    238.90 o 
   8   0   4      413.26      415.13     94.78 o 
  10   0   4     2600.52     2945.03    404.82 o 
 -10   1   4       14.57       22.48     57.22 o 
  -9   1   4       54.04       82.00     50.90 o 
  -8   1   4     1543.65     1648.42    110.59 o 
  -7   1   4     1220.62     1199.00     78.70 o 
  -6   1   4     1023.00      974.02     72.84 o 
  -5   1   4     2753.06     2482.63     87.74 o 
  -4   1   4    14001.81    13855.30    179.69 o 
  -3   1   4    10318.17    10706.46    233.64 o 
  -2   1   4       81.15       69.49     19.07 o 
  -1   1   4     6754.28     7558.21    147.64 o 
   0   1   4     2950.88     2862.31     76.43 o 
   1   1   4     9704.12    10232.22    323.66 o 
   2   1   4     5158.13     5633.05    136.31 o 
   3   1   4     1930.91     1958.65     71.09 o 
   4   1   4     5081.41     4813.56    121.13 o 
   5   1   4     5958.54     6051.85    149.23 o 
   6   1   4      530.19      580.56     64.63 o 
   7   1   4      119.74      127.11     44.46 o 
   8   1   4      175.58      198.08     57.54 o 
   9   1   4     1002.94     1115.03    137.48 o 
  10   1   4       43.60       41.00     44.89 o 
 -10   2   4        1.46       26.55     45.62 o 
  -9   2   4      912.43      952.97    124.19 o 
  -8   2   4      172.62      167.93     60.18 o 
  -7   2   4     2330.91     2289.97    137.89 o 
  -6   2   4       11.31       25.35     33.92 o 
  -5   2   4     5068.95     5325.28    154.36 o 
  -4   2   4      110.67       89.68     31.15 o 
  -3   2   4     5766.98     5617.10    143.30 o 
  -2   2   4       26.68       58.97     23.24 o 
  -1   2   4     1265.86     1234.89     47.92 o 
   0   2   4        9.64       24.00     14.69 o 
   1   2   4     7203.30     7119.92    156.00 o 
   2   2   4     1055.99     1027.36     48.56 o 
   3   2   4     4310.39     4346.22    103.70 o 
   4   2   4      750.54      702.40     52.01 o 
   5   2   4     2055.15     2042.01     88.39 o 
   6   2   4       10.84       12.47     35.31 o 
   7   2   4      820.49      848.92     86.74 o 
   8   2   4        8.76       38.35     37.58 o 
   9   2   4      655.89      725.12     94.49 o 
 -10   3   4       22.50       58.76     53.16 o 
  -9   3   4        0.93       10.43     41.47 o 
  -8   3   4     1658.15     1587.63    131.98 o 
  -7   3   4      462.94      636.25     88.57 o 
  -6   3   4       11.49       19.83     36.81 o 
  -5   3   4     1575.64     1488.32     89.65 o 
  -4   3   4     2734.26     2506.56    106.09 o 
  -3   3   4    20120.46    20867.18    509.80 o 
  -2   3   4      484.74      476.88     35.21 o 
  -1   3   4        2.42        9.77     16.64 o 
   0   3   4     9392.01     9548.83    199.92 o 
   1   3   4    11156.08    11962.59    228.07 o 
   2   3   4       52.96       24.81     19.69 o 
   3   3   4     1308.77     1359.10     60.11 o 
   4   3   4     2530.12     2465.82     81.01 o 
   5   3   4     9104.23     9282.68    362.49 o 
   6   3   4        3.02       22.69     38.71 o 
   7   3   4      123.93      134.03     51.49 o 
   8   3   4     1328.88     1411.09    113.18 o 
   9   3   4      739.93      886.87    126.23 o 
  -9   4   4        1.84        5.23     40.84 o 
  -8   4   4      615.29      659.57    109.82 o 
  -7   4   4        4.93       23.90     39.37 o 
  -6   4   4     4072.62     3638.01    181.99 o 
  -5   4   4       49.65       29.78     41.46 o 
  -4   4   4      734.86      755.63     66.33 o 
  -3   4   4      255.34      245.85     46.64 o 
  -2   4   4    10131.32     9952.97    195.67 o 
  -1   4   4      487.48      433.79     43.40 o 
   0   4   4     3690.27     3477.12     99.75 o 
   1   4   4       18.31        9.41     21.49 o 
   2   4   4    14592.59    14830.69    337.69 o 
   3   4   4       80.92       95.39     25.91 o 
   4   4   4     1987.40     1840.20    103.54 o 
   5   4   4     1165.86     1129.69     89.53 o 
   6   4   4     4420.35     4256.77    172.88 o 
   7   4   4       93.74       80.30     47.95 o 
   8   4   4      495.61      595.73    107.30 o 
   9   4   4        0.01       65.46     53.45 o 
  -9   5   4      287.17      286.57     82.10 o 
  -8   5   4     2076.58     2027.74    161.18 o 
  -7   5   4     2823.01     2680.29    173.97 o 
  -6   5   4       11.83       10.84     32.16 o 
  -5   5   4        0.36      -21.59     33.12 o 
  -4   5   4     4729.51     4811.22    235.65 o 
  -3   5   4      202.89      261.52     53.54 o 
  -2   5   4      342.87      388.49     49.96 o 
  -1   5   4     2524.46     2350.49     91.81 o 
   0   5   4     3568.62     3339.50    108.73 o 
   1   5   4     4797.35     4666.38    128.43 o 
   2   5   4      266.66      286.03     48.72 o 
   3   5   4        1.35        7.87     32.58 o 
   4   5   4     1888.08     1704.02    105.10 o 
   5   5   4      594.90      636.83     84.11 o 
   6   5   4        0.93       19.25     36.03 o 
   7   5   4      712.18      727.71    109.60 o 
   8   5   4      426.84      396.69    110.26 o 
  -8   6   4       78.30       74.99     58.12 o 
  -7   6   4     2022.51     2026.77    159.40 o 
  -6   6   4       13.82       20.18     38.67 o 
  -5   6   4     1495.92     1487.07    124.54 o 
  -4   6   4      843.06      772.50     90.92 o 
  -3   6   4     2770.15     2816.69    128.87 o 
  -2   6   4       28.79       30.25     30.84 o 
  -1   6   4     5958.04     6010.05    197.70 o 
   0   6   4        4.93       13.27     28.74 o 
   1   6   4     2133.97     2151.62     99.04 o 
   2   6   4       99.73      111.37     49.14 o 
   3   6   4      915.47      925.49     84.46 o 
   4   6   4      548.33      574.07     83.37 o 
   5   6   4     1498.80     1449.91    107.31 o 
   6   6   4       47.83      104.30     53.45 o 
   7   6   4     1186.48     1299.71    157.55 o 
   8   6   4       27.05      -10.81     65.51 o 
  -7   7   4     1477.54     1509.00    147.02 o 
  -6   7   4      239.02      326.06     84.20 o 
  -5   7   4        0.49       16.05     39.88 o 
  -4   7   4      584.72      671.76    101.70 o 
  -3   7   4     2017.06     2038.61    141.38 o 
  -2   7   4       28.05       26.43     38.99 o 
  -1   7   4      656.41      587.01     67.67 o 
   0   7   4     3585.75     3462.71    146.62 o 
   1   7   4     4418.56     4257.23    147.17 o 
   2   7   4      174.85      240.67     61.01 o 
   3   7   4      205.73      215.97     57.62 o 
   4   7   4      887.93      857.91     93.61 o 
   5   7   4     1971.46     2224.35    190.32 o 
   6   7   4        0.06       64.28     56.10 o 
   7   7   4      454.42      565.74    140.66 o 
  -6   8   4     1118.66     1055.01    130.30 o 
  -5   8   4       65.23       88.90     53.42 o 
  -4   8   4      265.15      340.26     81.25 o 
  -3   8   4      365.57      436.62     89.04 o 
  -2   8   4     3616.79     3706.90    195.09 o 
  -1   8   4        5.39       32.35     44.61 o 
   0   8   4     1662.36     1670.06    103.09 o 
   1   8   4       73.46       84.48     46.56 o 
   2   8   4     2087.17     2130.80    130.59 o 
   3   8   4       22.32       -5.75     34.86 o 
   4   8   4       52.05       87.48     67.10 o 
   5   8   4       11.15       42.61     61.15 o 
   6   8   4     2064.64     1987.86    201.97 o 
  -4   9   4      425.07      442.32     97.49 o 
  -3   9   4      279.59      331.25     85.15 o 
  -2   9   4      205.14      315.61     75.22 o 
  -1   9   4      638.28      794.02    101.28 o 
   0   9   4     1794.69     1853.64    124.29 o 
   1   9   4      407.31      552.49     85.07 o 
   2   9   4       41.07       64.62     48.26 o 
   3   9   4      169.17      225.02     82.31 o 
   4   9   4      398.23      446.41    118.06 o 
  -1  10   4      894.86      993.22    151.86 o 
   0  10   4      202.50      228.22    106.77 o 
  -9   0   5      348.00      300.45    115.02 o 
  -7   0   5     1379.76     1360.51    115.26 o 
  -5   0   5     6475.65     6081.24    196.70 o 
  -3   0   5    17540.08    18564.29    284.22 o 
  -1   0   5      913.50     1161.56     66.14 o 
   1   0   5    12647.01    13064.56    203.72 o 
   3   0   5     8070.17     7712.07    246.21 o 
   5   0   5     7315.42     7472.05    243.98 o 
   7   0   5      328.08      454.44     98.36 o 
   9   0   5     1336.36     1395.45    182.03 o 
 -10   1   5      496.86      520.75    120.47 o 
  -9   1   5       43.92       53.15     49.63 o 
  -8   1   5       15.51       33.89     36.63 o 
  -7   1   5     3758.38     3372.39    194.82 o 
  -6   1   5     2640.50     2460.66     98.22 o 
  -5   1   5     2492.54     2385.08     87.07 o 
  -4   1   5       12.90       11.15     17.94 o 
  -3   1   5     5974.96     6106.26    117.21 o 
  -2   1   5     7169.26     6915.64    115.58 o 
  -1   1   5     8203.02     9150.82    233.28 o 
   0   1   5     4112.69     4245.19    116.11 o 
   1   1   5    14693.46    15337.41    197.53 o 
   2   1   5    16385.43    17677.82    460.50 o 
   3   1   5     5967.39     6200.46    128.47 o 
   4   1   5      989.08      835.18     57.36 o 
   5   1   5     1343.73     1301.78     75.85 o 
   6   1   5     2574.28     2360.06    107.77 o 
   7   1   5       24.44       16.25     41.21 o 
   8   1   5        0.27       21.60     36.66 o 
   9   1   5      940.84     1002.47     96.06 o 
 -10   2   5      270.62      304.11     97.53 o 
  -9   2   5        0.04      -15.87     40.12 o 
  -8   2   5     2429.34     2264.58    150.77 o 
  -7   2   5      242.43      255.43     59.83 o 
  -6   2   5     2591.54     2771.31    125.44 o 
  -5   2   5      716.39      712.38     45.32 o 
  -4   2   5    18357.85    18588.49    422.62 o 
  -3   2   5      361.19      358.31     49.25 o 
  -2   2   5      667.55      629.09     37.63 o 
  -1   2   5     2056.29     2119.34     65.31 o 
   0   2   5    10734.25    10548.06    262.58 o 
   1   2   5        4.38       37.64     22.15 o 
   2   2   5     3896.56     3697.94     89.92 o 
   3   2   5      286.24      350.85     41.75 o 
   4   2   5     9742.00     9828.41    177.45 o 
   5   2   5       69.23       73.92     34.01 o 
   6   2   5      176.75      162.08     52.23 o 
   7   2   5       58.04       76.24     44.82 o 
   8   2   5     1600.61     1730.87    120.93 o 
   9   2   5        0.21       18.91     41.29 o 
 -10   3   5      308.59      400.57    112.34 o 
  -9   3   5      457.00      475.20     93.59 o 
  -8   3   5        6.02       25.80     39.54 o 
  -7   3   5     1239.88     1344.32    116.44 o 
  -6   3   5     3087.72     3068.23    136.41 o 
  -5   3   5      366.06      415.56     64.12 o 
  -4   3   5     1924.03     1710.78     97.84 o 
  -3   3   5     3672.87     3482.58    119.17 o 
  -2   3   5     5128.70     5420.97    107.10 o 
  -1   3   5     1736.60     1632.89     69.96 o 
   0   3   5       30.02       28.02     18.56 o 
   1   3   5      976.74      851.41     48.50 o 
   2   3   5    14026.18    13845.94    308.91 o 
   3   3   5      235.07      249.18     38.74 o 
   4   3   5      632.72      653.34     52.55 o 
   5   3   5     2198.24     2145.05    115.70 o 
   6   3   5     2540.00     2530.94    133.87 o 
   7   3   5      591.38      665.02     89.20 o 
   8   3   5        7.29       48.27     39.86 o 
   9   3   5      464.78      534.49    104.13 o 
  -9   4   5      778.58      856.23    119.07 o 
  -8   4   5        1.12       45.86     40.89 o 
  -7   4   5     2620.72     2465.84    161.35 o 
  -6   4   5      757.05      709.10    101.43 o 
  -5   4   5     1744.72     1732.49    102.31 o 
  -4   4   5      224.81      249.65     52.18 o 
  -3   4   5     3797.99     3795.60    132.16 o 
  -2   4   5        0.26       -6.07     20.12 o 
  -1   4   5     2467.07     2398.19     85.41 o 
   0   4   5        0.81        0.32     18.84 o 
   1   4   5     6929.61     6997.44    143.51 o 
   2   4   5      390.16      419.40     51.19 o 
   3   4   5     4167.51     4306.56    127.20 o 
   4   4   5       34.15       47.52     36.69 o 
   5   4   5     3618.62     3563.31    192.96 o 
   6   4   5      433.12      431.17     75.40 o 
   7   4   5     1581.07     1553.39    117.04 o 
   8   4   5      113.93      151.31     70.28 o 
   9   4   5     1306.08     1286.09    159.65 o 
  -9   5   5      184.58      187.52     68.23 o 
  -8   5   5       21.64       11.25     39.77 o 
  -7   5   5     3292.77     3007.16    185.23 o 
  -6   5   5     1237.65     1228.83    114.31 o 
  -5   5   5      614.97      563.73     94.44 o 
  -4   5   5      109.81      116.89     44.57 o 
  -3   5   5     5439.16     5315.15    207.41 o 
  -2   5   5     5034.02     4812.71    140.12 o 
  -1   5   5       75.56       67.47     30.49 o 
   0   5   5      232.91      255.32     44.53 o 
   1   5   5     7741.31     7847.04    167.68 o 
   2   5   5     1499.09     1467.56     76.83 o 
   3   5   5      368.95      428.93     67.83 o 
   4   5   5      248.53      206.11     54.42 o 
   5   5   5      895.26      905.30     85.91 o 
   6   5   5     2106.98     2271.26    136.15 o 
   7   5   5       68.75       86.87     62.59 o 
   8   5   5      126.25      119.63     69.93 o 
  -8   6   5     2724.00     2639.02    192.17 o 
  -7   6   5      108.12      115.67     60.71 o 
  -6   6   5      156.80      164.57     58.40 o 
  -5   6   5       41.01       37.64     39.87 o 
  -4   6   5     3296.45     3355.25    177.22 o 
  -3   6   5      395.88      308.12     61.91 o 
  -2   6   5     2893.82     2755.30    109.93 o 
  -1   6   5       45.93       43.86     31.04 o 
   0   6   5     7948.73     8231.08    188.15 o 
   1   6   5      244.52      260.95     55.26 o 
   2   6   5       57.49       33.25     41.44 o 
   3   6   5       13.98       22.22     35.16 o 
   4   6   5     2055.64     2051.41    122.41 o 
   5   6   5      403.00      456.01     87.32 o 
   6   6   5      364.90      410.76    104.78 o 
   7   6   5       10.01        8.54     50.11 o 
  -7   7   5      164.11      178.04     73.01 o 
  -6   7   5      814.33      799.02    119.05 o 
  -5   7   5      161.76      206.46     62.31 o 
  -4   7   5       44.13       55.15     46.02 o 
  -3   7   5     1519.73     1478.82    121.85 o 
  -2   7   5     3241.72     3191.37    148.33 o 
  -1   7   5     2718.46     2578.47    116.35 o 
   0   7   5      625.03      659.86     73.56 o 
   1   7   5      464.18      498.66     79.79 o 
   2   7   5     1863.87     1904.55    117.86 o 
   3   7   5        4.42       47.43     42.19 o 
   4   7   5        0.38       31.09     44.38 o 
   5   7   5      907.52      961.32    138.42 o 
   6   7   5     1704.52     1739.52    176.82 o 
  -6   8   5       75.28      148.01     64.01 o 
  -5   8   5      290.72      333.31     84.66 o 
  -4   8   5        4.55       -5.81     38.20 o 
  -3   8   5      844.01      975.66    104.80 o 
  -2   8   5      104.27      148.63     55.64 o 
  -1   8   5     3185.43     3373.97    160.38 o 
   0   8   5        6.84       42.15     37.26 o 
   1   8   5     2674.01     2540.31    157.73 o 
   2   8   5      225.37      311.43     72.76 o 
   3   8   5      690.11      660.86    101.20 o 
   4   8   5        3.91       14.16     39.53 o 
   5   8   5      765.63      735.71    147.37 o 
  -4   9   5       55.63       54.52     50.42 o 
  -3   9   5     1425.56     1647.51    144.78 o 
  -2   9   5      725.38      828.19    106.05 o 
  -1   9   5      630.04      675.08    125.86 o 
   0   9   5      183.97      183.81     78.53 o 
   1   9   5      710.75      707.76    104.68 o 
   2   9   5      502.78      517.01     98.58 o 
   3   9   5        2.35        0.30     43.80 o 
   4   9   5       32.94      100.29     72.83 o 
 -10   0   6      664.30      747.59    273.64 o 
  -8   0   6      697.05      633.27    144.66 o 
  -6   0   6     6311.79     6203.91    220.69 o 
  -4   0   6     1702.55     1493.67     96.37 o 
  -2   0   6     5538.15     5178.02    151.15 o 
   0   0   6     2458.98     2244.84     90.43 o 
   2   0   6    28697.50    30516.38    987.10 o 
   4   0   6      470.30      525.77     70.64 o 
   6   0   6     3846.89     3959.25    199.01 o 
   8   0   6      287.75      350.32    112.48 o 
 -10   1   6      455.28      442.21    112.34 o 
  -9   1   6      292.04      281.95     87.34 o 
  -8   1   6     2828.20     2688.93    139.58 o 
  -7   1   6      620.70      595.91     78.98 o 
  -6   1   6     4366.09     4460.96    131.09 o 
  -5   1   6     1691.41     1455.91     71.86 o 
  -4   1   6     6279.97     6333.68    130.55 o 
  -3   1   6     2465.91     2347.40     76.14 o 
  -2   1   6     2017.72     1938.33     67.49 o 
  -1   1   6     1606.40     1801.21     62.01 o 
   0   1   6     2207.96     2112.49     87.89 o 
   1   1   6     1425.45     1252.82     64.39 o 
   2   1   6     3024.06     3206.05     85.74 o 
   3   1   6     7291.97     7421.22    164.32 o 
   4   1   6     4415.00     4457.58    125.31 o 
   5   1   6     1140.83     1072.78     72.82 o 
   6   1   6      557.45      558.73     72.21 o 
   7   1   6     1700.38     1580.35    112.55 o 
   8   1   6      571.51      747.06     91.83 o 
   9   1   6      417.84      478.26     97.21 o 
 -10   2   6      187.05      222.89     89.13 o 
  -9   2   6        3.36        2.18     41.40 o 
  -8   2   6      114.98       99.04     51.16 o 
  -7   2   6     6811.12     6584.66    206.68 o 
  -6   2   6      488.97      542.34     77.19 o 
  -5   2   6       98.65      102.85     40.19 o 
  -4   2   6       24.23       43.59     30.00 o 
  -3   2   6    17485.58    18821.17    459.81 o 
  -2   2   6     2215.54     2111.49     70.37 o 
  -1   2   6        0.43        5.43     15.44 o 
   0   2   6     1084.96     1199.86     69.00 o 
   1   2   6    26140.67    26920.05    407.13 o 
   2   2   6      922.05      955.85     49.24 o 
   3   2   6     1413.16     1377.38     66.61 o 
   4   2   6     1303.23     1200.75     69.26 o 
   5   2   6     4739.14     4558.27    138.35 o 
   6   2   6      169.73      143.73     52.51 o 
   7   2   6       23.05       25.68     37.85 o 
   8   2   6      185.61      221.91     55.65 o 
   9   2   6     1909.05     1981.96    138.62 o 
 -10   3   6      309.86      310.24     89.54 o 
  -9   3   6      193.78      218.32     67.84 o 
  -8   3   6     1034.98     1152.16    113.33 o 
  -7   3   6      573.74      584.97     90.36 o 
  -6   3   6      580.10      617.91     80.34 o 
  -5   3   6     1776.61     1683.15     99.56 o 
  -4   3   6     4415.37     4272.15    144.57 o 
  -3   3   6     2035.75     2030.95     96.33 o 
  -2   3   6     2263.27     2165.28     90.04 o 
  -1   3   6     1789.60     1694.15     77.76 o 
   0   3   6     3888.76     3960.75    149.16 o 
   1   3   6     4747.88     4992.64    137.77 o 
   2   3   6      344.71      331.19     40.23 o 
   3   3   6     4022.37     3744.80    108.47 o 
   4   3   6     3084.03     3176.40    107.24 o 
   5   3   6       45.42       24.67     36.27 o 
   6   3   6      430.48      451.44     76.48 o 
   7   3   6     1363.25     1344.77    108.69 o 
   8   3   6      617.81      628.04    107.25 o 
   9   3   6      778.11      835.74    142.74 o 
  -9   4   6      163.64      208.99     68.40 o 
  -8   4   6      181.01      197.31     64.71 o 
  -7   4   6      716.22      732.44     95.24 o 
  -6   4   6     3211.79     3112.41    228.12 o 
  -5   4   6      286.64      225.55     54.66 o 
  -4   4   6      246.39      275.55     65.72 o 
  -3   4   6        5.73        9.23     28.79 o 
  -2   4   6     7971.29     7738.22    282.81 o 
  -1   4   6     1439.94     1475.04     70.22 o 
   0   4   6       48.20       65.16     26.27 o 
   1   4   6     2713.69     3024.33    106.10 o 
   2   4   6     7466.34     7179.78    187.93 o 
   3   4   6      418.66      406.87     49.55 o 
   4   4   6      158.88      157.41     49.33 o 
   5   4   6      581.38      596.43     78.71 o 
   6   4   6     3555.22     3617.81    188.86 o 
   7   4   6      319.03      322.96     78.99 o 
   8   4   6       70.38       65.21     46.90 o 
  -9   5   6      761.46      798.91    135.81 o 
  -8   5   6     1837.13     1776.34    151.64 o 
  -7   5   6        0.36       49.76     44.22 o 
  -6   5   6     2347.54     2214.03    151.64 o 
  -5   5   6      834.39      884.27     96.08 o 
  -4   5   6     2052.32     1952.46    111.64 o 
  -3   5   6      343.53      297.57     58.31 o 
  -2   5   6     3370.99     3328.21    110.91 o 
  -1   5   6     4943.90     5022.14    166.95 o 
   0   5   6     2246.11     2139.39     91.89 o 
   1   5   6      292.90      249.30     45.31 o 
   2   5   6     3081.50     3186.50    112.16 o 
   3   5   6     1220.89     1124.85     86.77 o 
   4   5   6     1011.84      930.67     83.36 o 
   5   5   6      778.72      797.82     98.83 o 
   6   5   6      525.97      596.72    122.47 o 
   7   5   6      829.07      994.35    113.01 o 
   8   5   6      452.08      528.67    131.37 o 
  -8   6   6       13.34       90.61     60.06 o 
  -7   6   6     3085.28     3189.43    201.40 o 
  -6   6   6      173.24      161.75     58.98 o 
  -5   6   6       23.57        9.72     32.69 o 
  -4   6   6      230.34      289.19     74.21 o 
  -3   6   6     6629.53     6660.62    231.27 o 
  -2   6   6      743.87      747.34     81.57 o 
  -1   6   6       57.96       72.54     36.62 o 
   0   6   6       73.46       50.29     35.08 o 
   1   6   6     2987.59     2778.06    114.05 o 
   2   6   6      675.91      738.72     80.10 o 
   3   6   6       30.10       19.77     43.65 o 
   4   6   6      357.49      374.09     83.11 o 
   5   6   6     4161.44     4217.81    213.56 o 
   6   6   6       24.25       55.08     46.33 o 
   7   6   6      139.47      181.55     82.16 o 
  -7   7   6      259.57      290.38     84.43 o 
  -6   7   6       30.93       69.50     51.86 o 
  -5   7   6      458.77      495.91     97.07 o 
  -4   7   6      729.59      824.70    101.97 o 
  -3   7   6      587.89      606.98     94.05 o 
  -2   7   6      579.17      602.37     85.92 o 
  -1   7   6     1884.92     1872.68    102.21 o 
   0   7   6     1952.58     1905.45    103.37 o 
   1   7   6     1418.05     1425.80    101.32 o 
   2   7   6      249.49      266.15     75.03 o 
   3   7   6      811.08      993.18    104.46 o 
   4   7   6      601.52      734.90    105.15 o 
   5   7   6      731.24      753.11    109.59 o 
   6   7   6      211.63      244.60    100.84 o 
  -6   8   6      918.01     1001.08    130.09 o 
  -5   8   6       70.12       83.18     54.17 o 
  -4   8   6      383.55      410.54     88.30 o 
  -3   8   6      338.09      380.82     81.26 o 
  -2   8   6     3175.73     3402.34    197.86 o 
  -1   8   6      114.99       96.16     51.69 o 
   0   8   6       65.23      101.91     53.67 o 
   1   8   6       98.75      169.62     59.25 o 
   2   8   6     1102.89     1256.53    118.62 o 
   3   8   6      190.52      277.45     74.35 o 
   4   8   6      486.21      490.99     98.51 o 
   5   8   6        5.79       61.29     65.63 o 
  -4   9   6      759.39      804.84    117.57 o 
  -3   9   6        6.80       24.21     44.04 o 
  -2   9   6     1341.59     1495.46    152.37 o 
  -1   9   6      736.45      944.57    203.12 o 
   0   9   6     1115.68     1225.21    147.30 o 
   1   9   6        0.77       71.19     45.66 o 
   2   9   6      455.92      601.81     99.27 o 
   3   9   6      518.62      677.32    104.45 o 
  -9   0   7     1386.37     1487.14    183.93 o 
  -7   0   7      124.44      111.20     55.68 o 
  -5   0   7     3992.02     4159.48    173.00 o 
  -3   0   7       68.81       72.08     35.60 o 
  -1   0   7     8301.32     8384.98    194.34 o 
   1   0   7     2191.12     2287.31    150.31 o 
   3   0   7    13491.08    13919.60    290.21 o 
   5   0   7      171.77      164.16     63.96 o 
   7   0   7     5683.15     5683.81    257.99 o 
   9   0   7      636.10      830.18    161.41 o 
 -10   1   7      148.88      176.52     78.68 o 
  -9   1   7      468.14      536.49    116.65 o 
  -8   1   7      186.36      211.97     58.29 o 
  -7   1   7     8712.92     8459.41    232.02 o 
  -6   1   7     1257.52     1489.27     98.35 o 
  -5   1   7       19.63       11.87     23.41 o 
  -4   1   7      435.93      400.43     45.29 o 
  -3   1   7     4061.42     4112.19    106.39 o 
  -2   1   7     8326.42     8550.05    152.98 o 
  -1   1   7     1038.31      958.78     49.17 o 
   0   1   7     2173.77     2102.57     60.98 o 
   1   1   7    19091.56    19390.84    254.38 o 
   2   1   7     2496.88     2526.93     79.66 o 
   3   1   7      219.98      220.85     38.90 o 
   4   1   7      428.83      480.86     56.27 o 
   5   1   7      942.26     1038.77     74.79 o 
   6   1   7     1500.00     1575.37     96.06 o 
   7   1   7      294.78      272.01     66.36 o 
   8   1   7      665.34      662.61    105.84 o 
   9   1   7     1428.47     1517.41    162.27 o 
 -10   2   7     1524.98     1651.04    177.90 o 
  -9   2   7        4.69       13.86     40.67 o 
  -8   2   7     4043.56     3782.78    195.91 o 
  -7   2   7       25.10       43.64     37.76 o 
  -6   2   7     4537.07     4372.57    164.24 o 
  -5   2   7      104.06      132.98     45.01 o 
  -4   2   7     2861.61     2634.16    113.42 o 
  -3   2   7      165.38      199.30     33.43 o 
  -2   2   7    10708.86    11502.30    214.70 o 
  -1   2   7     1055.37     1144.98     55.35 o 
   0   2   7    10917.76    10933.54    196.57 o 
   1   2   7        5.49       17.63     23.42 o 
   2   2   7     8523.90     8690.79    187.80 o 
   3   2   7       53.96       53.33     26.71 o 
   4   2   7      998.72     1002.35     67.66 o 
   5   2   7        1.18      -11.72     29.32 o 
   6   2   7     4700.59     4625.68    178.63 o 
   7   2   7       27.70       24.35     37.92 o 
   8   2   7      691.01      765.62    108.58 o 
   9   2   7      116.19      105.61     57.66 o 
  -9   3   7       42.05       83.54     49.29 o 
  -8   3   7      755.85      748.57    102.07 o 
  -7   3   7     1605.86     1414.22    121.43 o 
  -6   3   7     1506.08     1445.41    102.28 o 
  -5   3   7      412.78      382.84     66.68 o 
  -4   3   7        1.54       11.86     30.33 o 
  -3   3   7     9103.80     9023.44    202.66 o 
  -2   3   7     1106.34     1004.25     57.13 o 
  -1   3   7        4.91        3.77     18.86 o 
   0   3   7     6020.15     6280.39    237.34 o 
   1   3   7     3586.89     3544.71    123.90 o 
   2   3   7     8551.07     8586.20    151.20 o 
   3   3   7      604.89      563.42     53.43 o 
   4   3   7        7.93       22.46     29.30 o 
   5   3   7     5836.79     5718.97    270.01 o 
   6   3   7      405.64      405.43     82.35 o 
   7   3   7        4.65       46.08     41.65 o 
   8   3   7      556.30      594.37    104.45 o 
   9   3   7      406.57      510.58    118.10 o 
  -9   4   7     1000.07     1003.96    128.34 o 
  -8   4   7       96.66       84.15     53.39 o 
  -7   4   7        3.92       32.81     38.65 o 
  -6   4   7      142.18      154.83     56.87 o 
  -5   4   7     2822.35     3026.93    139.94 o 
  -4   4   7       10.19        2.31     31.47 o 
  -3   4   7      199.54      243.57     53.07 o 
  -2   4   7      922.90      913.15     59.33 o 
  -1   4   7     7056.01     6851.07    148.59 o 
   0   4   7       48.98       66.97     28.37 o 
   1   4   7       93.71       90.39     29.18 o 
   2   4   7       44.85       44.37     30.05 o 
   3   4   7     5319.21     5010.07    134.78 o 
   4   4   7      628.17      654.96    100.46 o 
   5   4   7      930.67      977.33    100.62 o 
   6   4   7      112.37       83.25     50.53 o 
   7   4   7     2425.81     2362.71    164.99 o 
   8   4   7       46.60       35.23     47.61 o 
  -8   5   7       33.84       39.32     51.59 o 
  -7   5   7     4708.57     4867.98    236.86 o 
  -6   5   7      390.34      377.34     84.77 o 
  -5   5   7      181.63      147.41     56.16 o 
  -4   5   7     1275.16     1163.00     89.77 o 
  -3   5   7     2720.95     2791.76    130.22 o 
  -2   5   7     2063.13     2200.36     94.87 o 
  -1   5   7      681.10      700.78     61.27 o 
   0   5   7       41.98       39.64     32.04 o 
   1   5   7     5008.56     5050.32    139.32 o 
   2   5   7      110.19      139.63     46.80 o 
   3   5   7       60.77       43.62     47.89 o 
   4   5   7     1909.33     1832.50    134.41 o 
   5   5   7     1060.75      991.81    106.00 o 
   6   5   7     1655.36     1645.48    137.25 o 
   7   5   7      159.05      192.63     66.89 o 
   8   5   7       27.09       48.09     65.35 o 
  -8   6   7      419.01      465.96    106.84 o 
  -7   6   7        0.04       29.66     44.51 o 
  -6   6   7     3374.17     3049.25    187.29 o 
  -5   6   7       27.23       -1.33     37.55 o 
  -4   6   7     2745.71     2711.00    188.38 o 
  -3   6   7       24.66       32.66     38.81 o 
  -2   6   7     4559.90     4383.61    165.66 o 
  -1   6   7      404.46      392.52     60.11 o 
   0   6   7     1173.49     1303.45     86.73 o 
   1   6   7      285.45      360.10     67.00 o 
   2   6   7     2898.44     2901.34    162.08 o 
   3   6   7        5.79       36.41     42.64 o 
   4   6   7     1362.55     1431.05    125.21 o 
   5   6   7       45.76       38.61     42.54 o 
   6   6   7     1147.58     1145.22    126.03 o 
   7   6   7       62.04       38.86     65.69 o 
  -7   7   7      242.88      208.93     72.74 o 
  -6   7   7      298.85      305.36     80.26 o 
  -5   7   7      155.14      200.10     63.22 o 
  -4   7   7      478.17      521.45     96.63 o 
  -3   7   7     2141.09     2165.52    148.99 o 
  -2   7   7     1250.66     1146.22     94.80 o 
  -1   7   7       34.85       83.05     45.17 o 
   0   7   7       59.70       73.45     41.22 o 
   1   7   7      726.24      812.19     97.97 o 
   2   7   7     1189.28     1260.80    129.95 o 
   3   7   7       93.86       66.25     44.98 o 
   4   7   7      389.53      494.38     95.78 o 
   5   7   7     1561.20     1572.70    143.22 o 
   6   7   7     1147.30     1175.80    162.04 o 
  -5   8   7     1571.22     1525.17    142.65 o 
  -4   8   7       14.31       -2.69     40.58 o 
  -3   8   7       98.41      154.85     60.28 o 
  -2   8   7      531.81      635.43    105.43 o 
  -1   8   7     2218.75     2179.62    148.92 o 
   0   8   7       98.95      163.67     75.88 o 
   1   8   7       18.60       68.72     45.55 o 
   2   8   7      274.20      338.99     78.43 o 
   3   8   7     1162.62     1260.06    125.81 o 
   4   8   7        9.06       45.55     50.12 o 
   5   8   7      119.17      174.65     78.66 o 
  -3   9   7     2135.80     2266.09    202.15 o 
  -2   9   7      145.74      209.99     76.57 o 
  -1   9   7      121.79      151.75     98.53 o 
   0   9   7      413.35      425.40    132.96 o 
   1   9   7      753.82      834.07    135.28 o 
   2   9   7      160.01      165.09     63.61 o 
   3   9   7      233.71      332.18     88.79 o 
 -10   0   8        3.94       16.86     72.06 o 
  -8   0   8     3373.78     3223.44    253.99 o 
  -6   0   8     1456.37     1427.76    118.34 o 
  -4   0   8     1197.06     1064.10     90.79 o 
  -2   0   8     1300.80     1429.81     93.38 o 
   0   0   8     9661.80     9892.07    214.76 o 
   2   0   8     6543.25     6724.35    192.09 o 
   4   0   8     1427.14     1615.41    118.09 o 
   6   0   8     1679.40     1594.99    138.97 o 
   8   0   8     2034.65     2174.67    285.55 o 
 -10   1   8     1647.59     1640.88    176.48 o 
  -9   1   8      992.74     1010.87    116.64 o 
  -8   1   8      869.59      896.37    102.10 o 
  -7   1   8       68.94       54.80     40.49 o 
  -6   1   8     2776.30     2683.15    130.20 o 
  -5   1   8     1209.90     1177.34     85.31 o 
  -4   1   8        6.08       -8.14     21.36 o 
  -3   1   8     1321.95     1243.11     65.38 o 
  -2   1   8     9921.90     9807.73    173.65 o 
  -1   1   8    13828.66    14431.10    190.27 o 
   0   1   8     1904.23     1694.97     59.75 o 
   1   1   8        0.70        7.97     23.99 o 
   2   1   8     5919.06     6214.29    125.51 o 
   3   1   8     2069.60     1962.43     83.66 o 
   4   1   8       24.36       26.68     29.32 o 
   5   1   8       25.88       36.17     33.56 o 
   6   1   8     5208.91     5167.72    167.19 o 
   7   1   8     1981.71     1869.75    125.31 o 
   8   1   8      418.78      444.76     91.00 o 
   9   1   8        9.81       -5.34     55.49 o 
 -10   2   8      102.15       92.63     71.32 o 
  -9   2   8      714.62      726.66    139.67 o 
  -8   2   8      474.44      489.14     81.62 o 
  -7   2   8     9485.84     9450.37    256.10 o 
  -6   2   8        8.23      -15.72     34.83 o 
  -5   2   8     1221.89     1240.42     90.00 o 
  -4   2   8      971.06     1052.97     62.59 o 
  -3   2   8    11325.63    11581.72    185.73 o 
  -2   2   8      171.84      231.69     38.84 o 
  -1   2   8     3829.20     3740.49     99.75 o 
   0   2   8       47.31       55.54     29.89 o 
   1   2   8    19983.21    20318.23    365.59 o 
   2   2   8      171.77      219.10     45.89 o 
   3   2   8     2663.69     2737.46     94.14 o 
   4   2   8      654.15      724.73     65.68 o 
   5   2   8     2032.44     1930.32    129.03 o 
   6   2   8        1.10       16.76     36.55 o 
   7   2   8     1368.49     1393.34    124.01 o 
   8   2   8       43.79       58.94     47.67 o 
   9   2   8     1743.52     1915.34    188.12 o 
  -9   3   8      432.11      476.38     99.04 o 
  -8   3   8      212.49      251.48     68.58 o 
  -7   3   8        1.68       44.47     41.04 o 
  -6   3   8     2772.99     2794.06    139.96 o 
  -5   3   8      577.02      585.99     81.41 o 
  -4   3   8      858.55      842.55     75.35 o 
  -3   3   8     1012.99      963.58     56.99 o 
  -2   3   8     5063.30     5206.23    127.13 o 
  -1   3   8     5789.93     6117.85    157.97 o 
   0   3   8      733.25      759.18     64.15 o 
   1   3   8      296.88      292.81     53.10 o 
   2   3   8     6117.74     6172.68    249.73 o 
   3   3   8     1155.71     1089.03     81.88 o 
   4   3   8       72.51       80.62     41.26 o 
   5   3   8       25.50       64.93     46.41 o 
   6   3   8     1489.08     1426.69    122.01 o 
   7   3   8     2278.70     2340.99    161.63 o 
   8   3   8       46.13       90.36     53.32 o 
  -9   4   8       80.66       79.78     58.31 o 
  -8   4   8      928.43      948.33    114.14 o 
  -7   4   8      300.66      316.38     76.34 o 
  -6   4   8      425.43      425.51     85.42 o 
  -5   4   8       60.64       78.03     43.05 o 
  -4   4   8     2201.37     2074.62    116.44 o 
  -3   4   8      122.62      103.12     42.95 o 
  -2   4   8     1778.25     1679.88     80.20 o 
  -1   4   8     1225.37     1164.43     68.30 o 
   0   4   8     2192.04     2239.63     86.23 o 
   1   4   8      708.73      625.29     70.11 o 
   2   4   8     1013.39      997.52     81.90 o 
   3   4   8        8.46        0.77     34.03 o 
   4   4   8     2121.03     2059.10    138.69 o 
   5   4   8      974.91      929.11    105.84 o 
   6   4   8     1750.18     1773.10    139.76 o 
   7   4   8      188.14      313.73     78.69 o 
   8   4   8      855.24      862.78    125.33 o 
  -8   5   8      181.02      252.41     75.81 o 
  -7   5   8      375.13      443.50     93.79 o 
  -6   5   8     3545.92     3604.67    196.80 o 
  -5   5   8     3305.26     3138.25    175.37 o 
  -4   5   8      298.51      274.32     60.48 o 
  -3   5   8       43.05       31.09     39.36 o 
  -2   5   8     3701.43     3649.16    145.47 o 
  -1   5   8      647.24      622.95     62.35 o 
   0   5   8      200.44      200.82     51.84 o 
   1   5   8      283.83      298.87     60.63 o 
   2   5   8     4052.48     4113.02    158.47 o 
   3   5   8     2256.23     2135.54    144.06 o 
   4   5   8      417.75      406.24     84.20 o 
   5   5   8        0.07        6.52     37.09 o 
   6   5   8     1708.65     1854.25    148.57 o 
   7   5   8      277.76      427.01     96.10 o 
  -8   6   8       82.52       69.71     64.13 o 
  -7   6   8     1364.46     1429.51    138.49 o 
  -6   6   8        6.52       -8.69     40.38 o 
  -5   6   8     1334.45     1210.65    117.44 o 
  -4   6   8      330.15      328.73     76.51 o 
  -3   6   8     5415.93     5486.60    192.95 o 
  -2   6   8       49.97       63.92     43.45 o 
  -1   6   8     1089.82     1256.47     81.88 o 
   0   6   8       15.66       20.15     33.77 o 
   1   6   8     3523.32     3507.51    188.23 o 
   2   6   8      511.21      640.04     93.21 o 
   3   6   8     1093.21     1112.38    111.66 o 
   4   6   8      132.99       97.69     53.48 o 
   5   6   8     3550.91     3603.42    205.44 o 
   6   6   8      117.82      123.25     59.98 o 
   7   6   8      142.75      110.51    132.27 o 
  -7   7   8      174.72      170.91     73.12 o 
  -6   7   8      851.12      884.81    122.33 o 
  -5   7   8      508.16      615.55    107.11 o 
  -4   7   8      248.12      346.35     79.29 o 
  -3   7   8       31.38       39.68     47.82 o 
  -2   7   8      659.31      719.82    103.31 o 
  -1   7   8      693.06      606.63    103.16 o 
   0   7   8       65.38       84.04     43.58 o 
   1   7   8       12.15       -2.09     39.22 o 
   2   7   8     1347.07     1457.59    143.19 o 
   3   7   8     1211.45     1272.86    123.13 o 
   4   7   8      495.74      630.54    107.91 o 
   5   7   8      103.81      173.72     65.92 o 
   6   7   8      162.02      223.67    105.98 o 
  -5   8   8       86.36      110.07     57.56 o 
  -4   8   8     1471.47     1430.20    132.51 o 
  -3   8   8      275.40      351.56     98.46 o 
  -2   8   8      406.43      568.04    118.19 o 
  -1   8   8      220.35      266.82     71.97 o 
   0   8   8      904.39      937.77    125.85 o 
   1   8   8       16.18       23.10     41.05 o 
   2   8   8      369.72      422.69     91.44 o 
   3   8   8      198.45      237.92     70.57 o 
   4   8   8      982.24     1192.44    127.69 o 
  -3   9   8       41.79       95.58     72.43 o 
  -2   9   8     1477.48     1691.21    173.02 o 
  -1   9   8      142.64      296.74    120.47 o 
   0   9   8       51.42      149.48     76.37 o 
   1   9   8      174.64      183.65     81.67 o 
   2   9   8     1427.91     1560.43    145.72 o 
  -9   0   9      988.23      958.90    168.22 o 
  -7   0   9      316.53      283.44    108.64 o 
  -5   0   9      952.57     1072.49    101.28 o 
  -3   0   9     4600.41     4857.54    181.50 o 
  -1   0   9    11038.42    10112.53    240.27 o 
   1   0   9      215.18      251.99     79.84 o 
   3   0   9      955.15      991.87     91.68 o 
   5   0   9     1858.98     1713.91    301.78 o 
   7   0   9     4163.00     4031.31    231.29 o 
 -10   1   9       14.53       30.86     60.39 o 
  -9   1   9     1580.13     1596.51    138.53 o 
  -8   1   9     2018.30     1724.82    137.74 o 
  -7   1   9     2808.84     2671.63    137.86 o 
  -6   1   9       74.99       60.90     41.94 o 
  -5   1   9     1348.51     1379.69     79.47 o 
  -4   1   9     1798.16     1611.49     80.29 o 
  -3   1   9     3821.98     3670.14    112.61 o 
  -2   1   9        1.98        8.46     21.47 o 
  -1   1   9     3571.41     3497.83    100.50 o 
   0   1   9     4819.53     4908.82    106.11 o 
   1   1   9     5474.45     5297.26    150.60 o 
   2   1   9       47.04       51.91     27.28 o 
   3   1   9     5070.81     4844.82    130.84 o 
   4   1   9     1428.08     1323.81     80.49 o 
   5   1   9     1073.89     1167.32     84.73 o 
   6   1   9       41.32       46.41     43.03 o 
   7   1   9     1255.21     1208.82    118.05 o 
   8   1   9      795.07      815.13    103.02 o 
  -9   2   9       14.24       63.27     53.77 o 
  -8   2   9      248.03      304.55     70.04 o 
  -7   2   9       30.39       41.25     40.24 o 
  -6   2   9     4900.30     4784.88    178.90 o 
  -5   2   9      890.44      850.22     80.18 o 
  -4   2   9      438.56      604.40     61.97 o 
  -3   2   9        6.00       -2.39     25.19 o 
  -2   2   9    33640.56    34490.82    392.10 o 
  -1   2   9     1271.74     1257.09     61.84 o 
   0   2   9        4.42       24.78     28.02 o 
   1   2   9      499.44      397.47     59.71 o 
   2   2   9     9299.52     9138.52    240.22 o 
   3   2   9       64.96       72.55     39.01 o 
   4   2   9      378.42      409.60     71.06 o 
   5   2   9        9.74       -3.20     32.94 o 
   6   2   9     6544.71     6673.38    327.56 o 
   7   2   9      226.69      198.28     65.51 o 
   8   2   9       86.07      139.29     59.77 o 
  -9   3   9      556.91      601.50    100.84 o 
  -8   3   9      974.77      954.75    111.86 o 
  -7   3   9     1379.77     1306.92    103.70 o 
  -6   3   9      103.20      119.81     46.94 o 
  -5   3   9     1308.61     1286.80     98.75 o 
  -4   3   9      566.47      636.86     81.64 o 
  -3   3   9     3385.15     3390.04    108.05 o 
  -2   3   9       65.65      104.63     33.07 o 
  -1   3   9     3000.40     3154.28     99.62 o 
   0   3   9     2682.64     2647.06    116.68 o 
   1   3   9     3235.27     2995.61    126.74 o 
   2   3   9      689.09      749.60     82.72 o 
   3   3   9     1882.57     1841.98    108.35 o 
   4   3   9      177.56      206.67     55.00 o 
   5   3   9      885.70      939.09    100.23 o 
   6   3   9      251.38      259.09     71.63 o 
   7   3   9      407.63      419.22     86.24 o 
   8   3   9      835.72      853.57    126.25 o 
  -9   4   9      412.70      486.79    102.95 o 
  -8   4   9      115.67      201.28     67.70 o 
  -7   4   9      927.98      992.42    108.60 o 
  -6   4   9       83.51       77.56     44.03 o 
  -5   4   9     1430.23     1267.65    103.77 o 
  -4   4   9      251.05      272.77     62.11 o 
  -3   4   9      557.71      569.15     75.50 o 
  -2   4   9     1566.26     1495.99     79.75 o 
  -1   4   9     2555.68     2681.88    100.81 o 
   0   4   9      138.08       79.28     39.94 o 
   1   4   9      475.76      568.51     74.29 o 
   2   4   9       39.54       64.96     40.71 o 
   3   4   9     2902.69     2834.87    164.62 o 
   4   4   9      110.82      134.66     55.44 o 
   5   4   9      244.48      321.07     75.13 o 
   6   4   9      308.18      352.44     85.87 o 
   7   4   9     1160.34     1201.06    125.79 o 
  -8   5   9      126.23      202.83     75.06 o 
  -7   5   9     1257.54     1201.75    122.23 o 
  -6   5   9       21.97       37.98     42.72 o 
  -5   5   9     1903.27     1890.48    125.55 o 
  -4   5   9     3009.28     2876.43    143.39 o 
  -3   5   9     3117.94     3029.78    140.91 o 
  -2   5   9       35.12       21.94     37.59 o 
  -1   5   9     1814.68     1704.88    113.86 o 
   0   5   9     1233.07     1160.60     89.85 o 
   1   5   9     1753.65     1759.21    110.83 o 
   2   5   9      141.40      151.70     50.62 o 
   3   5   9     2323.41     2337.08    151.11 o 
   4   5   9     2559.94     2361.16    158.91 o 
   5   5   9     2130.30     2090.40    191.88 o 
   6   5   9       55.02       53.64     41.93 o 
   7   5   9      781.29      885.38    122.55 o 
  -7   6   9        3.64      -39.13     43.53 o 
  -6   6   9     4885.32     5116.99    247.66 o 
  -5   6   9      202.62      177.45     60.62 o 
  -4   6   9      472.15      507.37     82.07 o 
  -3   6   9       79.29      126.65     46.89 o 
  -2   6   9     2363.02     2455.75    153.97 o 
  -1   6   9       78.59      139.04     56.51 o 
   0   6   9        3.90       -3.91     33.55 o 
   1   6   9      207.09      216.95     54.55 o 
   2   6   9     7698.45     6940.30    392.65 o 
   3   6   9        0.63       46.59     45.40 o 
   4   6   9       63.34      122.16     57.93 o 
   5   6   9        7.78       50.80     50.54 o 
   6   6   9     1309.27     1174.24    130.16 o 
  -6   7   9        3.16       39.63     50.32 o 
  -5   7   9      399.54      400.39     91.91 o 
  -4   7   9      612.22      588.52    104.32 o 
  -3   7   9      909.14      943.88    112.96 o 
  -2   7   9      138.61      150.20     59.32 o 
  -1   7   9      375.84      451.17     88.68 o 
   0   7   9      404.14      512.40     83.56 o 
   1   7   9      510.64      568.25     97.18 o 
   2   7   9      141.22      189.26     67.34 o 
   3   7   9      173.72      295.59     78.85 o 
   4   7   9      589.97      628.23    112.37 o 
   5   7   9      453.22      561.04    111.83 o 
  -5   8   9     1235.91     1237.92    168.22 o 
  -4   8   9        1.14       78.05     67.56 o 
  -3   8   9      137.20      181.01     80.12 o 
  -2   8   9      449.39      517.83     96.66 o 
  -1   8   9      221.23      226.78     70.33 o 
   0   8   9       16.76       36.83     52.99 o 
   1   8   9      940.02      940.67    117.19 o 
   2   8   9      130.25      199.76     65.67 o 
   3   8   9     1640.21     1523.35    141.45 o 
   4   8   9        2.77       59.51     56.80 o 
  -2   9   9       22.52      115.65     74.55 o 
  -1   9   9     1106.27     1137.67    175.28 o 
   0   9   9      379.11      394.72    114.44 o 
   1   9   9      963.88     1048.80    150.57 o 
  -8   0  10     1493.24     1400.21    177.19 o 
  -6   0  10      523.35      542.85     92.97 o 
  -4   0  10     2778.54     2679.38    149.87 o 
  -2   0  10      194.70      224.41     58.51 o 
   0   0  10     2982.36     2860.53    132.29 o 
   2   0  10      163.13      196.66     57.56 o 
   4   0  10     3690.37     3766.34    258.69 o 
   6   0  10       15.83      -33.18     45.69 o 
   8   0  10     1179.32      889.76    273.18 o 
  -9   1  10      202.58      272.18     74.07 o 
  -8   1  10      166.49      165.15     58.45 o 
  -7   1  10      976.10      931.44     88.36 o 
  -6   1  10     1943.67     1896.51    114.40 o 
  -5   1  10        6.48        7.95     34.35 o 
  -4   1  10      903.00      794.97     69.92 o 
  -3   1  10     2786.61     3012.69    108.43 o 
  -2   1  10    21496.82    22235.08    319.22 o 
  -1   1  10      992.48      818.03     56.49 o 
   0   1  10        0.04       -4.19     18.39 o 
   1   1  10      345.57      445.60     63.56 o 
   2   1  10     2448.67     2438.11    114.11 o 
   3   1  10      120.88      101.26     41.53 o 
   4   1  10      838.61      804.76     79.32 o 
   5   1  10      987.36      923.29     90.78 o 
   6   1  10     4959.30     5061.64    193.77 o 
   7   1  10      300.79      335.00     82.74 o 
   8   1  10        1.04      -13.10     50.00 o 
  -9   2  10     2629.57     2669.03    218.80 o 
  -8   2  10       54.59       87.30     45.81 o 
  -7   2  10     2713.28     2640.99    144.53 o 
  -6   2  10        0.81       14.17     37.51 o 
  -5   2  10     5053.13     4819.47    176.16 o 
  -4   2  10       92.67       86.35     43.38 o 
  -3   2  10     2738.78     2924.61    117.88 o 
  -2   2  10      729.03      697.75     57.55 o 
  -1   2  10    15311.54    16126.83    239.43 o 
   0   2  10      545.18      596.49     66.31 o 
   1   2  10     1521.89     1313.64     88.69 o 
   2   2  10      182.25      191.13     54.94 o 
   3   2  10     6218.40     6053.72    189.93 o 
   4   2  10      291.67      306.65     64.91 o 
   5   2  10     1292.65     1429.98    104.37 o 
   6   2  10       32.94       47.26     42.77 o 
   7   2  10     2201.48     2248.67    161.78 o 
   8   2  10        0.67       38.37     47.53 o 
  -9   3  10      171.54      211.62     67.36 o 
  -8   3  10      184.70      178.97     62.85 o 
  -7   3  10       98.66      118.30     46.35 o 
  -6   3  10     4392.33     4114.57    174.57 o 
  -5   3  10        0.73       21.13     35.23 o 
  -4   3  10       55.19       85.81     44.45 o 
  -3   3  10     3152.49     3256.56    114.39 o 
  -2   3  10     2726.51     2639.93    101.72 o 
  -1   3  10     1484.78     1513.61     72.19 o 
   0   3  10     1020.60     1092.49     84.23 o 
   1   3  10       49.27       54.77     38.25 o 
   2   3  10     5052.99     5107.53    199.09 o 
   3   3  10       58.25       85.83     43.86 o 
   4   3  10       95.29      113.43     45.62 o 
   5   3  10      661.21      732.86    100.34 o 
   6   3  10      911.29      950.92    109.36 o 
   7   3  10     1165.96     1156.98    121.05 o 
   8   3  10       72.14       92.78     56.84 o 
  -8   4  10     1017.58      925.81    118.42 o 
  -7   4  10      106.87      119.98     52.52 o 
  -6   4  10      399.71      378.47     71.64 o 
  -5   4  10      273.31      225.89     59.22 o 
  -4   4  10     2317.45     2362.87    128.14 o 
  -3   4  10      166.15      182.88     53.76 o 
  -2   4  10       62.73       73.13     35.63 o 
  -1   4  10       42.14       43.18     38.04 o 
   0   4  10     2686.01     2673.16    128.67 o 
   1   4  10       51.54       75.93     43.77 o 
   2   4  10       37.71       38.58     38.85 o 
   3   4  10      392.29      447.71     75.18 o 
   4   4  10     3265.08     3040.84    175.34 o 
   5   4  10      204.58      236.57     68.19 o 
   6   4  10        2.26       90.28     48.77 o 
   7   4  10        2.40       17.81     50.46 o 
  -8   5  10       35.14       57.80     54.00 o 
  -7   5  10     1194.76     1126.55    120.66 o 
  -6   5  10     2063.34     1915.53    146.90 o 
  -5   5  10      861.87      899.26     91.00 o 
  -4   5  10       89.97      164.02     52.69 o 
  -3   5  10       49.25       99.32     43.28 o 
  -2   5  10     6983.18     6643.76    242.73 o 
  -1   5  10       10.55       28.86     34.33 o 
   0   5  10       50.60       25.67     33.63 o 
   1   5  10     2482.86     2395.20    129.61 o 
   2   5  10     3386.80     3419.20    155.09 o 
   3   5  10     1267.15     1347.87    121.53 o 
   4   5  10      266.05      251.63     70.65 o 
   5   5  10      574.72      582.44    106.33 o 
   6   5  10     2166.52     2136.07    165.87 o 
  -7   6  10      587.21      742.03    117.45 o 
  -6   6  10        6.65       60.67     48.69 o 
  -5   6  10     3104.40     3256.24    191.02 o 
  -4   6  10       44.80       65.72     43.13 o 
  -3   6  10     2110.01     2073.08    147.41 o 
  -2   6  10      226.52      220.11     64.71 o 
  -1   6  10     3332.66     3513.23    183.53 o 
   0   6  10      298.44      334.79     66.48 o 
   1   6  10     2107.77     2062.56    125.19 o 
   2   6  10        7.96       12.20     43.92 o 
   3   6  10     2901.60     2955.55    182.53 o 
   4   6  10       31.72       37.51     48.77 o 
   5   6  10      599.13      755.89    113.71 o 
   6   6  10       64.62       66.46     57.64 o 
  -6   7  10     1045.01     1099.10    134.84 o 
  -5   7  10      165.03      145.32     70.80 o 
  -4   7  10        2.44       19.89     49.46 o 
  -3   7  10      253.85      297.54     75.05 o 
  -2   7  10      431.16      442.49     87.43 o 
  -1   7  10       90.23      108.18     52.39 o 
   0   7  10      358.44      388.48     82.70 o 
   1   7  10      658.63      767.40    103.32 o 
   2   7  10     1548.82     1760.88    163.99 o 
   3   7  10      733.62      848.85    112.40 o 
   4   7  10       21.53       84.79     53.10 o 
   5   7  10       84.38      131.28     66.08 o 
  -4   8  10     1175.81     1134.41    163.28 o 
  -3   8  10       67.76       75.84     66.21 o 
  -2   8  10      109.65      150.96     60.63 o 
  -1   8  10      474.44      400.53     90.63 o 
   0   8  10     1368.72     1304.18    152.00 o 
   1   8  10       37.94       93.39     65.74 o 
   2   8  10        2.32       11.86     50.46 o 
   3   8  10       84.73      151.91     66.15 o 
  -9   0  11      203.68      215.34    106.15 o 
  -7   0  11     1217.60     1281.11    166.76 o 
  -5   0  11      387.96      381.50     88.18 o 
  -3   0  11     5310.30     5436.50    211.69 o 
  -1   0  11      564.83      643.66     80.63 o 
   1   0  11     2346.42     2265.77    124.69 o 
   3   0  11      168.78      194.42     95.69 o 
   5   0  11     3309.93     3368.17    257.30 o 
   7   0  11      657.52      690.61    137.04 o 
  -9   1  11      604.01      687.64    116.76 o 
  -8   1  11      559.96      596.14     97.77 o 
  -7   1  11      147.51      254.17     70.39 o 
  -6   1  11      793.24      791.18     84.55 o 
  -5   1  11     5655.58     5604.93    219.09 o 
  -4   1  11      493.08      463.80     63.16 o 
  -3   1  11     1457.08     1466.00     81.94 o 
  -2   1  11     1301.38     1288.93     75.07 o 
  -1   1  11     4224.13     4243.24    121.89 o 
   0   1  11      635.11      607.70     47.38 o 
   1   1  11        0.37       12.42     31.65 o 
   2   1  11      382.10      398.48     66.53 o 
   3   1  11     6868.34     7136.54    205.80 o 
   4   1  11     1523.40     1484.27    103.71 o 
   5   1  11      637.21      674.05     88.10 o 
   6   1  11       30.41       63.65     50.39 o 
   7   1  11     1144.61     1089.51    136.24 o 
   8   1  11      273.64      261.59     88.95 o 
  -9   2  11        1.38       52.30     66.82 o 
  -8   2  11      737.69      856.14    123.74 o 
  -7   2  11      255.96      240.73     58.22 o 
  -6   2  11     5548.58     5392.13    199.03 o 
  -5   2  11       78.90      103.26     46.77 o 
  -4   2  11     2377.82     2379.52    123.57 o 
  -3   2  11      753.08      820.74     66.44 o 
  -2   2  11    12460.38    12382.13    216.63 o 
  -1   2  11     1118.64     1027.46     61.89 o 
   0   2  11     2250.14     2119.69    112.18 o 
   1   2  11      947.29      985.29     84.92 o 
   2   2  11     3479.42     3581.49    147.77 o 
   3   2  11      243.89      258.03     62.00 o 
   4   2  11      968.58      896.15     84.37 o 
   5   2  11      266.95      297.21     66.91 o 
   6   2  11     2985.73     2985.47    184.11 o 
   7   2  11       58.89       80.33     62.66 o 
  -9   3  11     1128.73     1115.00    156.09 o 
  -8   3  11       71.20      128.59     59.24 o 
  -7   3  11      123.89      165.90     53.30 o 
  -6   3  11      887.06      952.56     91.75 o 
  -5   3  11     2587.39     2472.34    135.94 o 
  -4   3  11     1066.12     1099.05     91.49 o 
  -3   3  11        4.37        6.89     42.06 o 
  -2   3  11      979.71      939.76     68.02 o 
  -1   3  11     4334.96     4397.47    160.94 o 
   0   3  11      119.07      103.04     45.53 o 
   1   3  11      366.06      397.88     68.76 o 
   2   3  11      812.30      818.60     85.70 o 
   3   3  11     1260.06     1190.96     95.58 o 
   4   3  11     2427.80     2344.46    132.68 o 
   5   3  11        5.06       27.07     45.70 o 
   6   3  11        0.99       13.35     41.77 o 
   7   3  11     1547.62     1612.75    147.30 o 
  -8   4  11       48.27       15.44     45.60 o 
  -7   4  11     1650.82     1674.72    140.04 o 
  -6   4  11        0.03       40.36     36.96 o 
  -5   4  11       17.24       41.13     42.53 o 
  -4   4  11      273.80      239.24     58.74 o 
  -3   4  11     2536.17     2512.40    133.91 o 
  -2   4  11     1408.92     1313.53     95.18 o 
  -1   4  11       90.02       94.13     46.41 o 
   0   4  11      118.44      114.34     48.00 o 
   1   4  11     2596.68     2737.38    138.61 o 
   2   4  11       59.42       37.88     42.61 o 
   3   4  11      203.19      182.93     53.97 o 
   4   4  11      132.59      202.94     65.12 o 
   5   4  11     1853.89     1969.95    152.07 o 
   6   4  11      239.96      255.90     76.73 o 
   7   4  11       86.52      125.18     65.45 o 
  -7   5  11      269.86      260.59     78.10 o 
  -6   5  11      382.30      356.01    103.44 o 
  -5   5  11     2790.17     2737.04    152.30 o 
  -4   5  11      694.95      677.61    108.48 o 
  -3   5  11     1715.84     1653.35    132.55 o 
  -2   5  11      165.47      227.51     65.02 o 
  -1   5  11     3749.51     3812.62    216.64 o 
   0   5  11     2983.14     3078.24    147.77 o 
   1   5  11      124.86      169.32     52.16 o 
   2   5  11       58.97       93.31     44.78 o 
   3   5  11     4647.25     4438.36    217.60 o 
   4   5  11       15.75       38.99     45.93 o 
   5   5  11      242.18      287.46     79.06 o 
   6   5  11      382.56      301.33     85.62 o 
  -7   6  11      115.90       97.29     61.63 o 
  -6   6  11     3059.16     2952.82    192.88 o 
  -5   6  11       24.90       30.36     57.13 o 
  -4   6  11      771.11      799.33    113.48 o 
  -3   6  11       60.86      107.78     49.09 o 
  -2   6  11     2405.56     2192.77    173.94 o 
  -1   6  11      111.67       96.52     49.29 o 
   0   6  11     1783.18     1763.79    119.66 o 
   1   6  11      288.95      270.80     65.02 o 
   2   6  11     4947.52     4956.20    268.39 o 
   3   6  11        7.72       37.80     48.33 o 
   4   6  11      820.76      950.29    122.36 o 
   5   6  11       37.09       -0.86     48.06 o 
  -5   7  11      395.88      399.45    112.75 o 
  -4   7  11      222.27      213.68     82.58 o 
  -3   7  11        5.65       29.48     40.48 o 
  -2   7  11      430.36      541.85    113.57 o 
  -1   7  11     1576.57     1651.55    136.48 o 
   0   7  11      582.78      656.54    110.05 o 
   1   7  11      102.35      137.09     56.49 o 
   2   7  11      100.99      153.94     66.00 o 
   3   7  11      380.89      387.31     90.65 o 
   4   7  11      323.09      457.70    101.89 o 
  -3   8  11      674.49      744.85    148.77 o 
  -2   8  11       71.24       93.02     73.56 o 
  -1   8  11        2.33       13.08     45.30 o 
   0   8  11      130.38      173.04     70.52 o 
   1   8  11     1696.40     1610.83    174.88 o 
   2   8  11      200.70      266.50     78.79 o 
  -8   0  12      283.73      237.83     99.34 o 
  -6   0  12     4061.07     4260.56    284.94 o 
  -4   0  12     2633.26     2747.76    165.62 o 
  -2   0  12     1284.10     1072.30    105.32 o 
   0   0  12       39.72       40.91     44.44 o 
   2   0  12     4009.72     4093.19    270.81 o 
   4   0  12     2703.09     2502.58    225.33 o 
   6   0  12      138.63      191.81     90.25 o 
  -9   1  12      487.41      477.96     98.20 o 
  -8   1  12      256.53      318.18     73.97 o 
  -7   1  12     1199.84     1234.25    116.76 o 
  -6   1  12     1695.49     1697.71    151.87 o 
  -5   1  12      252.49      199.91     56.72 o 
  -4   1  12     2134.61     2129.51    104.23 o 
  -3   1  12     1548.05     1576.67     88.57 o 
  -2   1  12     4406.02     4402.90    136.30 o 
  -1   1  12      346.44      384.43     53.80 o 
   0   1  12      912.29      977.47     80.09 o 
   1   1  12     1343.20     1256.53     91.64 o 
   2   1  12      812.94      972.78     84.13 o 
   3   1  12        3.27       36.03     36.51 o 
   4   1  12     2961.50     2703.90    162.99 o 
   5   1  12      694.87      675.75    129.50 o 
   6   1  12      826.11      816.77    112.61 o 
   7   1  12        3.53      -22.99     44.41 o 
  -9   2  12     1620.89     1558.77    173.34 o 
  -8   2  12      127.71      195.71     64.00 o 
  -7   2  12       10.00       43.65     41.18 o 
  -6   2  12       56.12       72.23     44.21 o 
  -5   2  12     8935.46     7976.21    553.22 o 
  -4   2  12      264.13      294.52     61.79 o 
  -3   2  12        5.89       18.38     30.55 o 
  -2   2  12      103.25      107.54     37.87 o 
  -1   2  12     5354.89     5341.98    178.45 o 
   0   2  12      272.84      271.73     61.93 o 
   1   2  12      147.23       84.08     45.01 o 
   2   2  12      131.87      206.00     55.55 o 
   3   2  12    10531.80    10307.29    268.72 o 
   4   2  12      716.99      742.66     90.80 o 
   5   2  12      194.92      213.14     61.99 o 
   6   2  12       55.77       41.51     54.65 o 
   7   2  12     1803.96     1864.43    186.09 o 
  -8   3  12      586.05      626.57    106.49 o 
  -7   3  12      863.16      804.99     94.46 o 
  -6   3  12     1297.95     1357.18    107.31 o 
  -5   3  12      624.96      670.66     84.47 o 
  -4   3  12      924.01      968.29     98.79 o 
  -3   3  12     1579.72     1598.79    126.34 o 
  -2   3  12      301.10      289.62     70.45 o 
  -1   3  12      127.45      145.23     51.16 o 
   0   3  12     2050.97     2099.95    121.91 o 
   1   3  12     1027.76      975.49     87.87 o 
   2   3  12     2108.34     2108.41    123.98 o 
   3   3  12       30.75       46.87     40.44 o 
   4   3  12      417.13      497.00     82.50 o 
   5   3  12      843.94      839.56    109.48 o 
   6   3  12      463.67      484.08     91.12 o 
   7   3  12       21.21       33.04     55.46 o 
  -8   4  12      178.47      256.30     77.11 o 
  -7   4  12       35.94       47.11     50.85 o 
  -6   4  12     1516.29     1457.68    112.05 o 
  -5   4  12      493.00      500.71     84.35 o 
  -4   4  12      503.56      520.06     95.41 o 
  -3   4  12       98.40      149.27     58.10 o 
  -2   4  12     2285.30     2032.72    141.12 o 
  -1   4  12       53.75      109.26     45.19 o 
   0   4  12     1007.63     1052.01     92.32 o 
   1   4  12      283.91      254.41     64.54 o 
   2   4  12     1526.51     1352.39    118.61 o 
   3   4  12      726.25      708.05     88.56 o 
   4   4  12      435.23      492.91     97.04 o 
   5   4  12      218.13      183.78     64.45 o 
   6   4  12      623.59      891.22    125.33 o 
  -7   5  12      647.00      910.60    134.31 o 
  -6   5  12     1306.53     1467.54    131.28 o 
  -5   5  12       40.82       43.83     45.92 o 
  -4   5  12     1770.57     1744.74    161.48 o 
  -3   5  12      941.46     1009.86    121.94 o 
  -2   5  12     3793.06     3619.39    191.09 o 
  -1   5  12      156.67      154.53     56.21 o 
   0   5  12     1469.72     1370.10    106.14 o 
   1   5  12     2851.48     2812.27    150.27 o 
   2   5  12     1146.78     1139.55    109.91 o 
   3   5  12       14.44       66.20     45.60 o 
   4   5  12     2459.56     2433.93    170.52 o 
   5   5  12      373.72      422.73     93.78 o 
  -6   6  12      137.82      141.58     80.49 o 
  -5   6  12     2575.79     2256.71    206.36 o 
  -4   6  12       45.64       32.90     44.18 o 
  -3   6  12       27.76       56.90     45.85 o 
  -2   6  12        0.97       12.52     39.92 o 
  -1   6  12     6246.34     6176.42    256.94 o 
   0   6  12       69.61       64.75     43.14 o 
   1   6  12       33.66       73.49     42.60 o 
   2   6  12       15.52      134.11     64.30 o 
   3   6  12     1887.03     1879.14    154.45 o 
   4   6  12       83.96       66.27     57.14 o 
   5   6  12      184.71      188.91     76.04 o 
  -5   7  12      165.91      122.90     84.52 o 
  -4   7  12      455.95      480.86    147.22 o 
  -3   7  12      514.12      446.31     94.19 o 
  -2   7  12      182.19      243.98     66.91 o 
  -1   7  12      150.84      129.50     60.12 o 
   0   7  12      649.24      784.35    134.18 o 
   1   7  12      561.52      606.87    101.14 o 
   2   7  12      469.74      467.58     99.63 o 
   3   7  12        1.61       91.81     57.26 o 
  -2   8  12     1080.98     1204.79    136.86 o 
  -1   8  12      153.19      226.65     88.92 o 
   0   8  12      752.73      834.46    161.82 o 
   1   8  12        4.65       35.33     61.95 o 
  -7   0  13     1304.74     1342.12    236.74 o 
  -5   0  13     1452.19     1245.02    124.83 o 
  -3   0  13     2394.35     2373.97    157.19 o 
  -1   0  13      910.23      967.65    100.38 o 
   1   0  13     3117.12     2981.28    236.47 o 
   3   0  13      477.70      466.21    137.80 o 
   5   0  13      650.12      558.98    154.66 o 
   7   0  13      207.44      134.34    139.29 o 
  -8   1  13      192.81      199.30     66.47 o 
  -7   1  13      340.14      350.03     80.48 o 
  -6   1  13     1553.12     1518.61    111.51 o 
  -5   1  13     6406.46     6280.28    219.81 o 
  -4   1  13      185.00      229.26     51.31 o 
  -3   1  13        4.17       20.00     34.28 o 
  -2   1  13     1116.90     1133.23     78.90 o 
  -1   1  13     2384.47     2205.70    119.09 o 
   0   1  13      120.84       93.13     45.72 o 
   1   1  13     1071.31     1027.26     88.63 o 
   2   1  13     1716.95     1717.27    131.89 o 
   3   1  13     6412.83     5743.17    237.85 o 
   4   1  13      626.89      561.22    100.57 o 
   5   1  13       10.79       40.49     41.55 o 
   6   1  13      178.39      159.06     76.49 o 
   7   1  13      441.34      508.91    122.25 o 
  -8   2  13     1807.19     2062.90    160.19 o 
  -7   2  13       14.72       25.88     36.79 o 
  -6   2  13     1177.12     1260.49    115.88 o 
  -5   2  13       21.87       21.81     35.23 o 
  -4   2  13     3081.18     3265.09    150.49 o 
  -3   2  13        0.15        9.41     34.62 o 
  -2   2  13      437.59      525.91     80.26 o 
  -1   2  13        4.48       -9.83     37.24 o 
   0   2  13     4860.75     4620.90    186.58 o 
   1   2  13       72.55       58.74     40.14 o 
   2   2  13     2563.38     2438.95    132.42 o 
   3   2  13      154.04      138.72     51.34 o 
   4   2  13     4889.94     4698.24    222.03 o 
   5   2  13       24.46       -3.84     49.09 o 
   6   2  13      394.67      396.59    107.52 o 
  -8   3  13      126.74      103.28     68.74 o 
  -7   3  13      120.04      150.42     52.71 o 
  -6   3  13     3165.90     3034.77    157.94 o 
  -5   3  13     1367.95     1445.50    122.37 o 
  -4   3  13      123.41      104.33     71.85 o 
  -3   3  13       65.88       87.95     48.03 o 
  -2   3  13      543.92      611.72     81.41 o 
  -1   3  13     2800.31     2739.69    140.15 o 
   0   3  13      271.42      292.89     63.37 o 
   1   3  13       27.92       47.27     42.98 o 
   2   3  13     1911.76     1947.63    124.05 o 
   3   3  13     1547.97     1358.95    107.53 o 
   4   3  13      610.03      638.98    107.78 o 
   5   3  13      248.98      247.81     71.62 o 
   6   3  13       58.21      107.05     68.32 o 
  -7   4  13      977.82     1108.54    131.77 o 
  -6   4  13      229.89      286.33     67.67 o 
  -5   4  13     1067.04      990.29    107.22 o 
  -4   4  13       22.43       -7.14     37.96 o 
  -3   4  13     2469.40     2502.24    161.20 o 
  -2   4  13        5.22       43.52     39.39 o 
  -1   4  13     1197.39     1240.41     99.60 o 
   0   4  13      123.50      154.58     53.99 o 
   1   4  13     1474.24     1373.89    108.67 o 
   2   4  13       74.78      119.08     52.45 o 
   3   4  13      610.06      641.09    108.50 o 
   4   4  13      120.36      128.61     59.01 o 
   5   4  13      811.12      904.67    127.54 o 
   6   4  13        7.76       10.20     50.42 o 
  -7   5  13       23.57       26.53     60.77 o 
  -6   5  13      197.49      132.49     76.09 o 
  -5   5  13     2262.51     2314.55    166.73 o 
  -4   5  13       25.20       36.38     42.35 o 
  -3   5  13      378.44      354.50     78.42 o 
  -2   5  13     2013.85     1866.06    143.26 o 
  -1   5  13     3524.76     3234.27    184.45 o 
   0   5  13      315.74      336.95     70.93 o 
   1   5  13      222.42      278.07     65.25 o 
   2   5  13      618.62      615.63    106.52 o 
   3   5  13     2400.73     2375.93    169.26 o 
   4   5  13      219.48      263.62     75.77 o 
   5   5  13      338.89      287.71     84.93 o 
  -6   6  13      421.50      340.69    110.23 o 
  -5   6  13      126.18      109.77     71.69 o 
  -4   6  13     2737.84     2894.58    188.97 o 
  -3   6  13       30.52       -2.10     38.68 o 
  -2   6  13      938.58     1085.03    116.74 o 
  -1   6  13        9.49       37.37     40.39 o 
   0   6  13     3379.00     3145.20    188.05 o 
   1   6  13       12.23       23.12     43.41 o 
   2   6  13      466.21      532.90    105.45 o 
   3   6  13       39.45       64.95     56.23 o 
   4   6  13     1414.23     1429.17    142.40 o 
  -4   7  13      127.10      107.65     74.75 o 
  -3   7  13      451.02      491.14    102.09 o 
  -2   7  13     1114.98     1112.46    132.52 o 
  -1   7  13      975.87     1076.97    129.96 o 
   0   7  13       81.83      119.74     70.32 o 
   1   7  13        3.25      -30.77     47.33 o 
   2   7  13      328.64      408.56     90.66 o 
  -8   0  14      500.52      572.70    152.15 o 
  -6   0  14     5734.76     5632.13    344.38 o 
  -4   0  14        2.85        5.46     50.20 o 
  -2   0  14     2164.60     2182.29    151.84 o 
   0   0  14     1359.76     1361.84    167.34 o 
   2   0  14     4507.83     4609.79    301.50 o 
   4   0  14       23.41        7.56     53.70 o 
   6   0  14      676.82      590.08    156.64 o 
  -8   1  14      825.07     1049.31    124.71 o 
  -7   1  14      381.79      449.35     90.48 o 
  -6   1  14      205.35      244.89     69.03 o 
  -5   1  14      754.29      819.35     87.89 o 
  -4   1  14     2252.98     2233.81    127.24 o 
  -3   1  14      308.01      352.37     67.94 o 
  -2   1  14        3.94       33.67     39.56 o 
  -1   1  14     1058.81     1151.45     92.58 o 
   0   1  14     5590.13     5221.89    247.21 o 
   1   1  14      622.72      599.30    100.09 o 
   2   1  14      674.50      837.45    106.24 o 
   3   1  14      815.19      796.71    105.32 o 
   4   1  14     2100.55     2029.87    151.96 o 
   5   1  14      343.09      353.53     83.50 o 
   6   1  14       11.87      -35.90     54.21 o 
  -8   2  14       75.58       89.84     58.64 o 
  -7   2  14     1413.74     1443.60    131.76 o 
  -6   2  14       89.30      148.15     50.78 o 
  -5   2  14     4506.98     4425.68    184.55 o 
  -4   2  14        4.97       34.24     43.65 o 
  -3   2  14      164.73      235.73     60.41 o 
  -2   2  14       14.43       39.73     40.10 o 
  -1   2  14     3095.74     2892.65    142.16 o 
   0   2  14       86.37       93.37     47.19 o 
   1   2  14     2166.18     2129.24    126.72 o 
   2   2  14        0.64       30.82     43.15 o 
   3   2  14     5997.51     5177.58    235.38 o 
   4   2  14        8.12      -29.23     33.80 o 
   5   2  14      416.75      443.00    114.57 o 
   6   2  14      192.97      190.17     86.93 o 
  -7   3  14      598.37      674.98     90.96 o 
  -6   3  14       20.98       59.18     45.76 o 
  -5   3  14     1338.12     1363.85    126.12 o 
  -4   3  14     1958.04     1855.40    139.92 o 
  -3   3  14      157.46       98.37     51.90 o 
  -2   3  14      573.54      499.41     80.65 o 
  -1   3  14     1985.40     2006.02    125.75 o 
   0   3  14     2263.72     2148.32    129.70 o 
   1   3  14      994.85      948.33     93.48 o 
   2   3  14        1.26       18.96     39.49 o 
   3   3  14      455.13      547.36     88.23 o 
   4   3  14     1629.10     1712.12    173.78 o 
   5   3  14       26.26       52.28     62.90 o 
   6   3  14       52.15       98.59     91.75 o 
  -7   4  14      197.12      219.03     80.96 o 
  -6   4  14     1910.46     1965.65    157.99 o 
  -5   4  14      396.52      543.27     99.78 o 
  -4   4  14      484.05      540.78     99.49 o 
  -3   4  14       76.59      100.96     48.98 o 
  -2   4  14     3777.07     3908.05    203.25 o 
  -1   4  14       11.45       39.96     38.38 o 
   0   4  14      169.16      206.91     58.02 o 
   1   4  14      125.30      128.91     49.68 o 
   2   4  14     1795.82     1657.51    120.73 o 
   3   4  14      447.53      410.42     89.95 o 
   4   4  14      123.44      113.46     60.17 o 
   5   4  14       55.29       87.83     66.42 o 
  -6   5  14      255.93      274.76    100.63 o 
  -5   5  14      761.93      849.05    127.50 o 
  -4   5  14     1763.35     1937.77    153.61 o 
  -3   5  14     1765.20     1532.74    135.33 o 
  -2   5  14       24.34      110.06     51.73 o 
  -1   5  14      559.88      591.16    104.75 o 
   0   5  14     2497.76     2397.55    145.43 o 
   1   5  14       68.37      104.09     45.09 o 
   2   5  14      211.45      236.40     72.04 o 
   3   5  14      358.97      373.21     87.42 o 
   4   5  14     1169.81     1359.43    141.92 o 
  -5   6  14      610.12      741.98    148.16 o 
  -4   6  14       25.05       58.61     53.72 o 
  -3   6  14     1344.16     1485.90    139.76 o 
  -2   6  14       20.64       84.34     47.42 o 
  -1   6  14     2568.33     2504.11    173.98 o 
   0   6  14       35.76       58.84     46.77 o 
   1   6  14      602.15      695.62    116.50 o 
   2   6  14        1.82       27.40     45.80 o 
   3   6  14      577.93      819.49    125.75 o 
  -3   7  14      151.56      160.88     70.32 o 
  -2   7  14        0.93       54.81     56.45 o 
  -1   7  14      899.12      889.88    126.50 o 
   0   7  14      291.61      267.26     94.84 o 
   1   7  14       73.27       85.36     73.55 o 
  -7   0  15      340.39      515.17    143.88 o 
  -5   0  15     4467.05     4503.82    302.82 o 
  -3   0  15      120.66      108.84     75.95 o 
  -1   0  15     6913.87     6740.57    361.98 o 
   1   0  15      914.06      834.92    143.33 o 
   3   0  15     1619.82     1629.41    195.54 o 
   5   0  15       10.93      -25.32     53.27 o 
  -7   1  15      888.53      852.06    110.96 o 
  -6   1  15     1683.12     1767.70    139.99 o 
  -5   1  15     1280.27     1316.69    106.04 o 
  -4   1  15      464.84      531.28     96.23 o 
  -3   1  15      427.48      462.76     76.76 o 
  -2   1  15     1370.70     1439.31    106.92 o 
  -1   1  15     1358.79     1327.80    119.59 o 
   0   1  15      399.22      422.08     86.61 o 
   1   1  15     2114.46     2204.20    154.47 o 
   2   1  15     1986.86     1966.41    149.34 o 
   3   1  15      501.43      545.24    100.38 o 
   4   1  15      230.47      282.83     79.26 o 
   5   1  15      394.01      388.40     87.89 o 
  -7   2  15       40.88      101.58     55.06 o 
  -6   2  15        1.73       69.72     48.76 o 
  -5   2  15        7.68       49.07     47.25 o 
  -4   2  15     2728.19     2830.74    171.37 o 
  -3   2  15      846.65      838.92    102.84 o 
  -2   2  15       20.87       37.65     40.03 o 
  -1   2  15      432.17      463.67     81.35 o 
   0   2  15     7090.91     6916.92    226.76 o 
   1   2  15      251.59      276.12     71.73 o 
   2   2  15        9.93       26.55     45.80 o 
   3   2  15       87.92      143.27     59.00 o 
   4   2  15     2729.93     2620.31    179.74 o 
   5   2  15      193.55      169.60     84.12 o 
  -7   3  15      188.39      301.53     78.82 o 
  -6   3  15     1581.56     1552.81    141.00 o 
  -5   3  15      195.61      236.32     69.63 o 
  -4   3  15      336.86      300.83     73.87 o 
  -3   3  15     1067.73     1161.42    112.91 o 
  -2   3  15      196.02      259.07     73.58 o 
  -1   3  15      893.22      942.46     97.19 o 
   0   3  15     1310.30     1310.37    107.80 o 
   1   3  15     1299.27     1150.37    101.38 o 
   2   3  15     1465.43     1484.91    132.00 o 
   3   3  15      306.89      227.51     83.31 o 
   4   3  15      143.89       96.33     69.64 o 
   5   3  15      940.98      990.15    162.96 o 
  -6   4  15       86.90      190.79     67.66 o 
  -5   4  15     2606.67     2744.69    183.92 o 
  -4   4  15      374.23      347.74     84.50 o 
  -3   4  15       65.35       98.68     52.21 o 
  -2   4  15       85.61      115.77     53.98 o 
  -1   4  15     2911.20     2970.80    180.23 o 
   0   4  15      443.16      499.30     83.25 o 
   1   4  15       59.12       94.86     45.97 o 
   2   4  15      613.22      707.52    110.39 o 
   3   4  15     1671.79     1831.21    151.30 o 
   4   4  15       21.43      184.65    142.75 o 
  -5   5  15      584.74      675.01    125.22 o 
  -4   5  15      642.68      844.31    132.38 o 
  -3   5  15      879.57      972.00    122.78 o 
  -2   5  15     1795.95     1816.63    148.28 o 
  -1   5  15      932.00     1032.86    115.67 o 
   0   5  15      101.54      110.37     56.77 o 
   1   5  15      599.01      737.81     95.87 o 
   2   5  15      441.92      643.60    104.64 o 
   3   5  15      395.20      460.12    114.66 o 
  -4   6  15     1788.33     2015.90    169.40 o 
  -3   6  15      178.82      169.26     69.90 o 
  -2   6  15        0.08       49.73     50.51 o 
  -1   6  15      361.51      430.19     91.97 o 
   0   6  15     1491.16     1481.31    139.86 o 
   1   6  15       38.53       16.56     54.50 o 
   2   6  15      154.87      201.67     73.09 o 
  -6   0  16     1375.23     1590.64    193.03 o 
  -4   0  16     3248.98     3292.71    263.30 o 
  -2   0  16     2318.20     2094.57    213.12 o 
   0   0  16     2679.91     2631.86    243.12 o 
   2   0  16      945.04      926.46    163.29 o 
   4   0  16     1493.61     1445.01    196.83 o 
  -7   1  16        7.18       15.71     47.93 o 
  -6   1  16        8.31       30.85     55.77 o 
  -5   1  16     1886.49     2092.59    177.01 o 
  -4   1  16      543.51      602.38    104.40 o 
  -3   1  16      160.40      140.18     62.23 o 
  -2   1  16     1205.95     1193.53    115.96 o 
  -1   1  16     2620.70     2689.28    169.59 o 
   0   1  16     3729.69     3736.17    202.44 o 
   1   1  16       11.25       37.74     40.45 o 
   2   1  16       12.60       39.76     49.07 o 
   3   1  16     1703.95     1570.40    142.01 o 
   4   1  16      152.30      224.39     75.50 o 
   5   1  16       26.88        5.99     51.02 o 
  -7   2  16     1066.34     1236.46    153.90 o 
  -6   2  16        0.74       72.01     54.35 o 
  -5   2  16      299.06      361.87     83.51 o 
  -4   2  16        4.24       25.29     45.90 o 
  -3   2  16     1811.80     1979.92    147.19 o 
  -2   2  16       47.70       50.76     39.86 o 
  -1   2  16      619.23      674.47    110.88 o 
   0   2  16       15.85       50.50     46.29 o 
   1   2  16     3553.30     3388.06    197.89 o 
   2   2  16        5.48       15.86     41.41 o 
   3   2  16       26.31       93.74     52.09 o 
   4   2  16        0.06        3.26     45.19 o 
   5   2  16     2017.50     1797.37    241.59 o 
  -6   3  16      243.46      398.23     88.66 o 
  -5   3  16     1120.95     1154.44    121.47 o 
  -4   3  16     1910.81     1744.39    145.00 o 
  -3   3  16      240.98      349.54     79.61 o 
  -2   3  16       48.55       74.96     48.89 o 
  -1   3  16     3260.27     3184.41    166.71 o 
   0   3  16      498.43      510.25     95.42 o 
   1   3  16      137.01      206.08     66.77 o 
   2   3  16      770.62      785.58    116.46 o 
   3   3  16      381.10      403.99     95.32 o 
   4   3  16     1041.28     1061.82    156.27 o 
  -5   4  16       61.41      121.33     59.13 o 
  -4   4  16     2222.52     2287.14    171.10 o 
  -3   4  16      686.50      632.86    109.19 o 
  -2   4  16     1300.80     1333.45    127.59 o 
  -1   4  16       99.67      109.80     55.58 o 
   0   4  16     1215.06     1327.22    109.01 o 
   1   4  16       51.40       65.56     40.97 o 
   2   4  16      772.57      839.97    121.18 o 
   3   4  16        6.75       11.70     61.72 o 
  -4   5  16      379.98      465.74    102.74 o 
  -3   5  16       37.71       87.09     57.07 o 
  -2   5  16      293.91      330.84     81.96 o 
  -1   5  16      277.29      421.63     92.66 o 
   0   5  16     1621.88     1789.94    150.22 o 
   1   5  16      256.20      217.95     59.81 o 
   2   5  16       24.81       92.64     60.94 o 
  -2   6  16        0.03       12.34     46.37 o 
  -1   6  16       58.89      120.31     62.29 o 
   0   6  16      150.30      116.21     64.61 o 
  -5   0  17     2192.73     2447.44    366.20 o 
  -3   0  17     1595.07     1719.00    197.19 o 
  -1   0  17     7369.41     6712.66    387.48 o 
   1   0  17      125.96      100.98     81.81 o 
   3   0  17      331.61      347.36    125.94 o 
  -6   1  17      118.82      172.01     77.58 o 
  -5   1  17      175.92      224.03     85.29 o 
  -4   1  17     1848.12     1937.88    179.25 o 
  -3   1  17     1433.11     1607.50    139.85 o 
  -2   1  17      510.12      439.98     91.70 o 
  -1   1  17        7.06       41.66     43.19 o 
   0   1  17     1084.73     1021.78    118.94 o 
   1   1  17     1065.15     1132.85    118.24 o 
   2   1  17        2.97       21.17     43.44 o 
   3   1  17       60.07       73.91     57.11 o 
   4   1  17     1404.69     1296.74    137.80 o 
  -6   2  17      281.22      263.15     85.67 o 
  -5   2  17       32.16       32.16     49.98 o 
  -4   2  17      805.74      976.86    119.20 o 
  -3   2  17      121.31      166.54     76.04 o 
  -2   2  17     1735.87     1772.61    146.95 o 
  -1   2  17      148.21      205.86     69.78 o 
   0   2  17     1733.33     1915.75    151.45 o 
   1   2  17      173.58      176.04     65.69 o 
   2   2  17      666.02      859.64    121.45 o 
   3   2  17      273.07      320.99     82.61 o 
   4   2  17      495.67      599.85    113.34 o 
  -5   3  17       18.24       32.26     49.49 o 
  -4   3  17     1078.57     1320.51    130.72 o 
  -3   3  17     1889.46     1666.09    142.86 o 
  -2   3  17      542.21      546.24     91.79 o 
  -1   3  17       55.31       90.72     53.46 o 
   0   3  17     1451.48     1344.62    131.52 o 
   1   3  17      736.24      843.92    130.49 o 
   2   3  17       43.02        4.02     50.18 o 
   3   3  17        2.03       16.54     47.26 o 
  -4   4  17        7.37       40.95     52.26 o 
  -3   4  17      547.66      569.98    111.80 o 
  -2   4  17        0.59        9.05     52.39 o 
  -1   4  17     2306.43     2265.54    168.64 o 
   0   4  17      437.66      442.94     97.61 o 
   1   4  17      368.66      353.78     89.54 o 
   2   4  17       95.66       79.25     57.46 o 
  -3   5  17      547.95      548.62    113.64 o 
  -2   5  17       54.28       71.18     56.61 o 
  -1   5  17       22.41       53.32     51.84 o 
   0   5  17      695.20      805.41    129.42 o 
   1   5  17      884.11      735.78    137.12 o 
  -4   0  18     4690.80     4126.81    478.90 o 
  -2   0  18       44.67      125.22    121.51 o 
   0   0  18     2785.71     2771.85    265.36 o 
   2   0  18      204.82      229.62    112.47 o 
  -5   1  18      680.88      747.52    175.96 o 
  -4   1  18        6.79       23.32     63.58 o 
  -3   1  18      940.65     1182.97    146.11 o 
  -2   1  18     1548.25     1661.21    143.42 o 
  -1   1  18     1603.29     1650.61    146.36 o 
   0   1  18      344.51      317.28     82.47 o 
   1   1  18      579.08      536.70    103.28 o 
   2   1  18       66.23      106.44     62.76 o 
   3   1  18      170.69      166.95     71.83 o 
  -5   2  18      470.49      431.47    116.31 o 
  -4   2  18       57.58       58.45     63.46 o 
  -3   2  18     2377.25     2492.10    209.95 o 
  -2   2  18       23.88       46.18     56.87 o 
  -1   2  18       23.95       59.46     52.09 o 
   0   2  18       11.87       52.07     52.88 o 
   1   2  18      887.66      964.27    125.85 o 
   2   2  18       23.15       40.09     50.79 o 
   3   2  18      352.38      426.37    143.25 o 
  -4   3  18        0.13       57.75     51.86 o 
  -3   3  18      316.22      458.53    119.21 o 
  -2   3  18      660.77      733.48    146.03 o 
  -1   3  18     1414.21     1454.41    168.05 o 
   0   3  18        4.62       21.57     51.56 o 
   1   3  18      824.92      835.61    126.63 o 
   2   3  18      639.08      760.44    130.42 o 
  -3   4  18      250.58      260.71     77.07 o 
  -2   4  18        9.19        4.39     56.29 o 
  -1   4  18      125.23      218.52     87.82 o 
   0   4  18     2468.89     2344.16    212.47 o 
   1   4  18        0.05      -26.53    113.28 o 
  -3   0  19     2521.42     2784.78    269.19 o 
  -1   0  19      615.85      569.59    152.04 o 
   1   0  19     1684.47     1782.50    229.07 o 
  -4   1  19     1809.82     1693.03    175.78 o 
  -3   1  19      628.12      805.05    138.25 o 
  -2   1  19       74.12      100.56     59.30 o 
  -1   1  19       25.65       51.39     53.85 o 
   0   1  19     1124.38     1181.79    131.16 o 
   1   1  19       89.72       72.84     55.43 o 
   2   1  19      193.90      235.77    165.77 o 
  -3   2  19        5.68       32.05     62.86 o 
  -2   2  19     1286.22     1321.95    162.08 o 
  -1   2  19        8.50       28.92     52.42 o 
   0   2  19        3.19       62.96     57.45 o 
   1   2  19       57.83       56.27     57.17 o 
  -2   3  19       18.82       58.05     69.80 o 
  -1   3  19      399.61      418.96    122.82 o 
   0   3  19      835.86     1203.45    192.33 o 
  -2   0  20      468.48      520.11    202.61 o 
                                                 
